# Supplementary material for: Ethyl 4-hy­droxy-2,6-diphenyl-1-(2-thio­morpholino­acet­yl)-1,2,5,6-tetra­hydro­pyridine-3-carboxyl­ate
Source: Acta Crystallogr Sect E Struct Rep Online. 2010 Jul 10;66(Pt 8):o1982. doi: 10.1107/S1600536810026413 (PMC3007352; doi:10.1107/S1600536810026413)
Supplement: Supplementary file 2 [file e-66-o1982-Isup2.hkl]

#
# h,k,l, Fc-squared, Fo-squared, sigma(Fo-squared) and status flag
#
data_I
_shelx_title ' sshari4_0m in P2(1)/n'
_shelx_refln_list_code          4
_shelx_F_calc_maximum      184.56
_exptl_crystal_F_000       992.00
_reflns_d_resolution_high  0.7512
 
loop_
 _symmetry_equiv_pos_as_xyz
 'x, y, z'
 '-x+1/2, y+1/2, -z+1/2'
 '-x, -y, -z'
 'x-1/2, -y-1/2, z-1/2'
 
_cell_length_a    10.9561
_cell_length_b     9.5665
_cell_length_c    22.9011
_cell_angle_alpha  90.000
_cell_angle_beta   93.575
_cell_angle_gamma  90.000
 
_shelx_F_squared_multiplier     1.000
 
loop_
 _refln_index_h
 _refln_index_k
 _refln_index_l
 _refln_F_squared_calc
 _refln_F_squared_meas
 _refln_F_squared_sigma
 _refln_observed_status
   2   0   0    12297.14    12999.94    125.00 o
   4   0   0     6612.66     7422.07     85.24 o
   6   0   0     1287.30     1596.80     19.85 o
   8   0   0      975.55      868.28     16.37 o
  10   0   0       21.52       17.65      3.30 o
  12   0   0       27.38       30.06     11.85 o
  14   0   0        7.49        0.97      6.82 o
   1   1   0     1787.63     1804.94     14.15 o
   2   1   0     4445.07     5145.84     41.78 o
   3   1   0     5426.94     4611.93     42.46 o
   4   1   0      543.26      558.49      5.98 o
   5   1   0     1979.02     1809.65     17.88 o
   6   1   0     1340.45     1551.05     16.88 o
   7   1   0      308.71      281.09      5.25 o
   8   1   0        3.81        4.77      1.27 o
   9   1   0      158.87      124.34      5.27 o
  10   1   0       43.34       20.41      2.70 o
  11   1   0        1.99       -1.86      1.86 o
  12   1   0        8.51        4.28      2.63 o
  13   1   0        6.58       18.14      5.36 o
  14   1   0        2.09        9.40      4.90 o
   0   2   0     6173.91     6784.39     94.83 o
   1   2   0      375.91      391.97      6.24 o
   2   2   0    12552.39    12815.83    110.07 o
   3   2   0     1397.29     1227.29     10.81 o
   4   2   0      391.74      599.31      6.94 o
   5   2   0      149.77      112.83      2.67 o
   6   2   0       44.06       87.82      2.42 o
   7   2   0       18.68       12.97      1.38 o
   8   2   0       38.88       36.48      2.04 o
   9   2   0        3.37       -1.72      1.72 o
  10   2   0       42.12       43.35      2.74 o
  11   2   0        3.21        0.69      1.84 o
  12   2   0       59.31       67.30     11.85 o
  13   2   0        6.79        7.77      4.44 o
  14   2   0        0.59        6.85      8.28 o
   1   3   0     1085.84      993.84     10.51 o
   2   3   0     1622.45     2138.47     23.38 o
   3   3   0     1090.32     1116.07     11.31 o
   4   3   0      470.09      344.84      4.32 o
   5   3   0      226.27      159.67      3.50 o
   6   3   0      602.28      638.25      8.28 o
   7   3   0     1240.57     1154.38     13.69 o
   8   3   0      149.65      153.97      3.83 o
   9   3   0       71.04       85.03      3.13 o
  10   3   0       23.28       31.76      4.65 o
  11   3   0       35.91       35.94      4.43 o
  12   3   0       18.20       20.12      4.29 o
  13   3   0       12.42        8.00      6.33 o
  14   3   0        0.02       -5.19      6.33 o
   0   4   0      214.93      198.78      4.57 o
   1   4   0     2660.15     2521.12     23.82 o
   2   4   0      103.38       62.68      3.72 o
   3   4   0     5024.00     5279.88     56.24 o
   4   4   0      314.17      409.01      6.06 o
   5   4   0       27.42       28.54      1.10 o
   6   4   0       28.02       22.17      1.59 o
   7   4   0      421.73      408.00      6.35 o
   8   4   0       71.51       61.84      3.51 o
   9   4   0       94.23       90.11      3.92 o
  10   4   0        0.00       -1.70      2.14 o
  11   4   0       15.52       18.05      3.59 o
  12   4   0       22.98       28.68      6.45 o
  13   4   0       35.06       37.58      5.43 o
   1   5   0      225.47      256.83      4.32 o
   2   5   0       19.26       30.36      1.71 o
   3   5   0      284.30      273.07      6.19 o
   4   5   0       98.04      102.35      3.36 o
   5   5   0      104.01       98.86      4.22 o
   6   5   0        1.51       -1.76      1.76 o
   7   5   0       12.48       17.65      2.69 o
   8   5   0      256.29      256.95      6.73 o
   9   5   0        1.90        4.59      2.17 o
  10   5   0       42.84       50.95      7.04 o
  11   5   0       21.40       26.91      6.44 o
  12   5   0        1.06        3.03      3.68 o
   0   6   0        3.90        9.96      1.78 o
   1   6   0      521.22      574.14      7.55 o
   2   6   0      103.83      120.94      2.32 o
   3   6   0       17.66       21.50      1.70 o
   4   6   0      117.88      108.59      3.99 o
   5   6   0      137.66      130.55      3.85 o
   6   6   0       29.38       25.94      2.63 o
   7   6   0      274.16      247.06      6.53 o
   8   6   0       21.26       22.42      3.38 o
   9   6   0       56.76       51.67      6.09 o
  10   6   0       13.88       11.69      3.60 o
  11   6   0        5.39       10.36      3.81 o
  12   6   0       38.66       41.21      7.00 o
   1   7   0        0.59        1.13      1.13 o
   2   7   0       36.64       36.81      2.71 o
   3   7   0      110.59      100.84      3.85 o
   4   7   0      229.49      191.48      5.40 o
   5   7   0       26.33       21.69      2.23 o
   6   7   0        7.68        2.64      2.11 o
   7   7   0       65.76       56.23      3.71 o
   8   7   0       18.42       14.28      3.84 o
   9   7   0       62.71       57.52      4.52 o
  10   7   0       67.16       96.54      7.01 o
  11   7   0       29.37       34.28      6.82 o
   0   8   0        0.08        7.75      4.54 o
   1   8   0        0.58       -1.44      1.44 o
   2   8   0        6.66        3.92      1.74 o
   3   8   0       12.80        4.43      1.87 o
   4   8   0       37.53       28.93      2.83 o
   5   8   0      115.77      112.18      4.68 o
   6   8   0      108.31       88.47      4.31 o
   7   8   0       37.08       29.14      4.34 o
   8   8   0        8.83        7.37      3.42 o
   9   8   0        0.31        2.57      2.91 o
  10   8   0        9.41        6.18      3.66 o
   1   9   0        4.50        5.33      2.64 o
   2   9   0      123.90       91.82      4.17 o
   3   9   0       21.74       24.52      2.50 o
   4   9   0       69.15       61.38      3.45 o
   5   9   0       27.12       34.80      3.71 o
   6   9   0        1.88        3.69      3.24 o
   7   9   0        0.60        0.00      3.00 o
   8   9   0        0.15       -2.36      2.67 o
   9   9   0        2.43        3.86      3.18 o
  10   9   0        6.44       10.89      8.60 o
   0  10   0        0.11       -2.25      3.51 o
   1  10   0       36.71       44.76      4.27 o
   2  10   0        2.77       -3.16      3.16 o
   3  10   0       41.23       34.69      4.66 o
   4  10   0        0.98        3.93      3.29 o
   5  10   0       59.61       66.84      5.53 o
   6  10   0       10.43       23.33      4.25 o
   7  10   0        3.97        8.37      3.60 o
   8  10   0        2.15       -2.89      4.43 o
   9  10   0        0.24        9.46     10.23 o
   1  11   0        1.16       -1.94      4.06 o
   2  11   0       79.60       74.53      7.56 o
   3  11   0        6.30       10.40      4.70 o
   4  11   0       18.68       27.46     14.45 o
   5  11   0       16.26       17.20      7.79 o
   6  11   0        3.10       10.06      7.14 o
   0  12   0        0.18       -0.65      6.17 o
   1  12   0        0.53       -0.55      4.70 o
   2  12   0        0.62       -1.52      5.03 o
   3  12   0        0.15       10.11      5.49 o
   4  12   0       18.88       28.57      9.09 o
 -13   0   1        9.71       14.39      9.90 o
 -11   0   1      145.55      142.83      9.03 o
  -9   0   1     1687.86     1625.70     29.66 o
  -7   0   1      306.84      281.48      4.78 o
  -5   0   1     1278.66     1134.18     13.26 o
  -3   0   1     6047.87     5785.53     55.99 o
  -1   0   1     8920.88     8778.54     71.60 o
   1   0   1     4809.18     4420.67     46.66 o
   3   0   1      274.86      363.00      5.27 o
   5   0   1      284.64      223.77      4.91 o
   7   0   1      615.11      707.44     12.84 o
   9   0   1       68.53       68.12      6.82 o
  11   0   1       99.96       87.63      5.78 o
  13   0   1       15.85       24.43      5.52 o
 -14   1   1        0.05        2.53     10.55 o
 -13   1   1       67.97       74.91      7.39 o
 -12   1   1       46.72       50.36      4.97 o
 -11   1   1        7.02        5.01      2.18 o
 -10   1   1      143.99      139.01      4.61 o
  -9   1   1       25.23        7.82      1.87 o
  -8   1   1       82.96       78.70      2.62 o
  -7   1   1      300.25      281.24      4.44 o
  -6   1   1      134.28      138.08      2.99 o
  -5   1   1     4028.46     4109.35     36.01 o
  -4   1   1     1143.93     1260.79     11.21 o
  -3   1   1      859.95     1087.97     10.18 o
  -2   1   1       16.73       14.57      0.43 o
  -1   1   1     9156.01     8315.20     84.27 o
   0   1   1      250.33      339.78      3.56 o
   1   1   1    12149.09    12215.81     99.32 o
   2   1   1      144.54      138.01      2.01 o
   3   1   1      115.87       46.08      1.47 o
   4   1   1      279.91      419.25      5.08 o
   5   1   1     1517.99     1674.64     16.78 o
   6   1   1      485.76      497.08      7.43 o
   7   1   1       74.64       71.20      2.79 o
   8   1   1        3.52        1.86      1.20 o
   9   1   1       68.32       60.93      3.30 o
  10   1   1       37.00       30.23      5.35 o
  11   1   1       93.97       79.62      4.00 o
  12   1   1        1.33        1.11      2.46 o
  13   1   1        3.49        6.06      6.98 o
  14   1   1        0.01       11.27      5.16 o
 -14   2   1        1.27        7.62      8.93 o
 -13   2   1       24.28       33.79      6.41 o
 -12   2   1        5.56        5.39      4.11 o
 -11   2   1      112.53      104.50      4.00 o
 -10   2   1      151.94      164.83      4.63 o
  -9   2   1      319.18      312.40      5.56 o
  -8   2   1      401.95      406.15      5.66 o
  -7   2   1      206.10      161.04      3.28 o
  -6   2   1      225.54      194.81      3.08 o
  -5   2   1     1402.04     1531.63     14.45 o
  -4   2   1     1608.57     1364.94     13.80 o
  -3   2   1      252.68      480.97      4.31 o
  -2   2   1     2566.34     2650.15     23.18 o
  -1   2   1     3990.35     4524.36     41.71 o
   0   2   1    12578.61    11763.71     90.48 o
   1   2   1     7251.00     7694.47     70.03 o
   2   2   1      288.43      255.86      4.61 o
   3   2   1     8568.48     8093.13     65.56 o
   4   2   1     1807.60     1403.08     14.18 o
   5   2   1        9.68       16.34      0.99 o
   6   2   1      296.11      239.06      4.11 o
   7   2   1       89.32       85.39      2.59 o
   8   2   1      285.33      287.02      5.23 o
   9   2   1        0.79        1.95      1.52 o
  10   2   1      323.42      302.89      6.79 o
  11   2   1       18.06       13.94      2.40 o
  12   2   1        1.06        3.25      3.90 o
  13   2   1        1.58        4.39      5.84 o
  14   2   1        1.26        6.15     11.20 o
 -14   3   1        0.30        0.49      9.58 o
 -13   3   1        4.46        9.84      5.03 o
 -12   3   1       11.67        9.38      4.20 o
 -11   3   1       12.30        7.64      2.79 o
 -10   3   1        7.76        8.46      2.36 o
  -9   3   1       17.83       13.48      2.12 o
  -8   3   1        9.01        7.18      1.48 o
  -7   3   1        2.00       -1.06      1.16 o
  -6   3   1        2.54       14.91      1.35 o
  -5   3   1      375.72      445.08      6.02 o
  -4   3   1        5.54       11.21      1.37 o
  -3   3   1     4497.93     4616.24     42.43 o
  -2   3   1       37.41       41.40      1.51 o
  -1   3   1      276.14      347.89      4.49 o
   0   3   1      233.49      262.25      3.56 o
   1   3   1     1453.56     1446.54     14.86 o
   2   3   1        0.79        0.84      0.46 o
   3   3   1      349.42      389.04      4.06 o
   4   3   1     2165.47     2248.46     21.70 o
   5   3   1      363.00      335.92      5.16 o
   6   3   1      144.56      142.87      3.57 o
   7   3   1        1.90        0.50      1.33 o
   8   3   1      110.59      120.10      4.02 o
   9   3   1      213.15      191.07      4.57 o
  10   3   1      155.65      152.02      6.42 o
  11   3   1        0.67        2.40      2.54 o
  12   3   1        0.87        0.86      3.25 o
  13   3   1       14.97       13.88      4.93 o
  14   3   1        0.28        9.09      6.17 o
 -13   4   1        3.43        7.38      4.11 o
 -12   4   1        0.67        2.01      3.62 o
 -11   4   1       26.30       15.75      3.38 o
 -10   4   1        8.19        7.58      2.49 o
  -9   4   1        4.74        4.99      2.02 o
  -8   4   1       70.05       61.14      3.23 o
  -7   4   1      138.87      128.04      3.11 o
  -6   4   1      179.54      166.91      4.04 o
  -5   4   1      137.44       82.68      1.87 o
  -4   4   1       13.22       17.53      1.31 o
  -3   4   1      332.01      385.50      6.92 o
  -2   4   1      304.31      406.37      5.37 o
  -1   4   1      968.62      914.67      8.79 o
   0   4   1        8.42        5.63      0.75 o
   1   4   1      527.54      569.65      6.33 o
   2   4   1       10.29       15.03      0.70 o
   3   4   1     1147.05     1361.45     16.08 o
   4   4   1       12.16        5.08      0.77 o
   5   4   1     1312.54     1317.15     15.54 o
   6   4   1        0.66        0.50      1.14 o
   7   4   1       63.70       65.05      3.72 o
   8   4   1      244.78      250.85      6.49 o
   9   4   1      276.73      239.61      6.66 o
  10   4   1       38.90       27.94      3.70 o
  11   4   1        0.69        4.08      2.85 o
  12   4   1        8.16       -2.04      3.34 o
  13   4   1        1.49        6.17      4.11 o
 -12   5   1       50.80       62.75      6.30 o
 -11   5   1        1.30       -0.35      3.04 o
 -10   5   1        0.19        0.79      2.91 o
  -9   5   1        1.76        1.76      2.10 o
  -8   5   1       75.17       92.06      4.21 o
  -7   5   1      164.64      139.21      4.89 o
  -6   5   1      747.45      748.69     12.13 o
  -5   5   1       11.19        7.19      1.44 o
  -4   5   1       68.32       53.19      2.67 o
  -3   5   1     3061.67     3067.27     33.69 o
  -2   5   1      366.47      446.10      6.41 o
  -1   5   1      260.61      287.30      3.96 o
   0   5   1      135.14      124.02      2.61 o
   1   5   1       37.58       41.00      1.97 o
   2   5   1      907.05      919.83     10.07 o
   3   5   1        5.56       -1.35      1.35 o
   4   5   1      574.84      556.98      8.94 o
   5   5   1       28.31       15.72      2.27 o
   6   5   1       25.12       29.46      2.84 o
   7   5   1       42.81       32.61      3.14 o
   8   5   1       22.77       16.04      2.78 o
   9   5   1        3.30        2.75      2.44 o
  10   5   1       14.69       15.62      3.60 o
  11   5   1        4.43        2.51      3.30 o
  12   5   1        4.30        7.67      4.49 o
 -12   6   1       36.08       39.68      6.66 o
 -11   6   1       12.82        9.26      3.81 o
 -10   6   1       26.85       17.14      4.91 o
  -9   6   1        9.59        7.04      2.72 o
  -8   6   1       26.39       27.70      3.22 o
  -7   6   1       11.86       20.32      2.70 o
  -6   6   1        0.38       -0.56      1.74 o
  -5   6   1      163.85      195.28      4.64 o
  -4   6   1      403.49      423.02      6.99 o
  -3   6   1       40.68       59.55      2.34 o
  -2   6   1      927.38      972.86     12.17 o
  -1   6   1      232.73      323.36      4.86 o
   0   6   1      540.81      570.89      7.41 o
   1   6   1      438.96      517.99      6.97 o
   2   6   1        0.84        5.94      1.06 o
   3   6   1        0.15       -1.20      1.20 o
   4   6   1       73.82       69.01      4.47 o
   5   6   1       65.35       50.21      3.33 o
   6   6   1       63.41       73.75      4.04 o
   7   6   1      143.62      174.07      6.26 o
   8   6   1      449.98      430.92     10.43 o
   9   6   1      242.17      251.61      8.90 o
  10   6   1        1.67       -1.47      2.93 o
  11   6   1        2.42       -1.54      4.19 o
  12   6   1        2.09        4.54      4.59 o
 -11   7   1        2.04       -0.26      9.25 o
 -10   7   1        2.81        8.24      3.62 o
  -9   7   1        1.00        1.08      2.76 o
  -8   7   1       10.22       20.47      3.79 o
  -7   7   1      106.47      121.02      4.91 o
  -6   7   1        0.42        1.91      1.78 o
  -5   7   1       66.97       92.68      3.54 o
  -4   7   1        0.81        0.01      1.87 o
  -3   7   1      124.22      115.95      4.11 o
  -2   7   1       67.47       72.78      2.95 o
  -1   7   1        5.62        4.24      1.21 o
   0   7   1      375.32      396.49      5.97 o
   1   7   1       97.32       96.21      2.73 o
   2   7   1      152.17      150.70      4.12 o
   3   7   1       57.87       56.71      2.77 o
   4   7   1       41.11       38.28      3.15 o
   5   7   1       15.84       23.05      2.24 o
   6   7   1       18.15       20.81      2.77 o
   7   7   1        4.26        1.80      2.16 o
   8   7   1       10.23        8.79      2.84 o
   9   7   1        0.05       -1.10      2.48 o
  10   7   1        5.42        4.53      3.33 o
  11   7   1        2.36       14.12      5.68 o
 -10   8   1       15.10       13.51      5.52 o
  -9   8   1       30.06       32.23      4.78 o
  -8   8   1       27.22       32.11      3.76 o
  -7   8   1       52.84       37.65      3.76 o
  -6   8   1       36.07       19.04      2.45 o
  -5   8   1      113.21       90.99      4.28 o
  -4   8   1       47.59       40.69      3.07 o
  -3   8   1      104.40      110.25      3.96 o
  -2   8   1       72.59       60.20      3.22 o
  -1   8   1       61.90       49.42      3.07 o
   0   8   1        5.46       -1.89      1.89 o
   1   8   1       48.38       41.90      2.52 o
   2   8   1        1.31       -1.42      1.56 o
   3   8   1        4.15        1.63      1.78 o
   4   8   1       15.23       30.31      2.59 o
   5   8   1        1.52        2.56      2.06 o
   6   8   1        3.10       12.11      2.56 o
   7   8   1        6.63        9.43      2.83 o
   8   8   1       25.71       22.57      3.53 o
   9   8   1       12.86       17.68      3.53 o
  10   8   1        1.30        1.21      3.50 o
 -10   9   1       22.76       39.28      9.74 o
  -9   9   1        0.60        2.20      3.08 o
  -8   9   1        3.72        5.01      2.95 o
  -7   9   1       13.59       20.33      3.99 o
  -6   9   1        5.60        6.64      3.64 o
  -5   9   1       20.02       31.13      3.56 o
  -4   9   1        3.50        3.20      2.32 o
  -3   9   1       16.09       12.86      2.27 o
  -2   9   1       18.87       23.38      2.74 o
  -1   9   1       37.34       38.22      3.64 o
   0   9   1       53.45       57.72      4.14 o
   1   9   1       86.62       68.56      4.50 o
   2   9   1       30.72       14.67      2.60 o
   3   9   1        0.05       -1.21      1.79 o
   4   9   1       45.31       36.89      3.01 o
   5   9   1       14.04        5.66      2.49 o
   6   9   1        0.09       -0.43      2.93 o
   7   9   1        3.88        2.90      3.18 o
   8   9   1        6.44        6.53      3.20 o
   9   9   1        0.53       -0.08      3.02 o
  10   9   1        3.77        1.95      6.17 o
  -9  10   1        0.55        7.44     11.04 o
  -8  10   1        0.71        0.50      3.79 o
  -7  10   1        1.03        4.33      3.60 o
  -6  10   1        0.53        7.04      4.34 o
  -5  10   1        3.47        2.58      2.84 o
  -4  10   1       71.60       77.19      5.68 o
  -3  10   1       48.40       58.33      5.17 o
  -2  10   1       20.21       14.28      3.30 o
  -1  10   1        0.10       -2.46      2.46 o
   0  10   1        0.43       -2.62      2.62 o
   1  10   1        0.38       -2.55      2.55 o
   2  10   1       57.03       60.96      5.86 o
   3  10   1        4.41        3.58      3.14 o
   4  10   1        1.90       -2.43      3.90 o
   5  10   1        0.80        3.57      2.82 o
   6  10   1        1.71        7.51      4.27 o
   7  10   1        0.59        2.57      3.42 o
   8  10   1        0.00        0.96      6.58 o
  -7  11   1        0.10       15.91      6.49 o
  -6  11   1       25.26       17.85      7.79 o
  -5  11   1        0.04       -5.52      5.52 o
  -4  11   1        0.03        3.66      4.70 o
  -3  11   1        0.61        2.75      4.47 o
  -2  11   1       31.83       40.47      6.43 o
  -1  11   1        0.00       -3.55      3.55 o
   0  11   1        0.02        2.44      5.84 o
   1  11   1        3.22        5.99      4.44 o
   2  11   1       21.56       14.95      5.13 o
   3  11   1        1.25        1.24      4.24 o
   4  11   1        4.98        8.72      4.93 o
   5  11   1       43.37       59.73     11.04 o
   6  11   1        7.85       21.10      8.44 o
  -4  12   1        0.20       -3.57      6.82 o
  -3  12   1        0.03        2.77      4.67 o
  -2  12   1        0.36        3.25      5.05 o
  -1  12   1        2.38       11.52      5.68 o
   0  12   1        0.00        5.26      4.76 o
   1  12   1        1.30        5.69      6.49 o
   2  12   1        3.96        2.28      4.60 o
   3  12   1        0.01       -2.33      5.68 o
   4  12   1       22.15       35.38     10.06 o
 -12   0   2        4.78        5.84      3.90 o
 -10   0   2      115.15      104.30      5.86 o
  -8   0   2      582.08      555.39     22.04 o
  -6   0   2     1816.16     1782.56     20.06 o
  -4   0   2      933.54      838.30      8.62 o
  -2   0   2       47.68       61.68      1.06 o
   0   0   2     3973.07     4013.82     59.10 o
   2   0   2      337.08      237.79      3.60 o
   4   0   2      812.55      822.28     13.70 o
   6   0   2       62.21       57.33      2.42 o
   8   0   2      254.59      233.82      9.15 o
  10   0   2      240.22      195.80      9.61 o
  12   0   2       57.56       47.00      5.97 o
  14   0   2       69.83      109.72     13.31 o
 -14   1   2       33.38       25.62      7.14 o
 -13   1   2        2.96       10.95      4.47 o
 -12   1   2        0.00        0.95      2.37 o
 -11   1   2        6.45       14.95      2.53 o
 -10   1   2        2.96        2.28      1.55 o
  -9   1   2       35.68       41.85      2.60 o
  -8   1   2       75.68       71.33      2.21 o
  -7   1   2       21.96       12.01      1.22 o
  -6   1   2      653.48      749.17      8.11 o
  -5   1   2      173.12      235.24      3.25 o
  -4   1   2     4092.49     4320.53     34.09 o
  -3   1   2     1241.05     1549.64     12.15 o
  -2   1   2     4729.76     5330.27     36.48 o
  -1   1   2       31.07       23.15      0.58 o
   0   1   2     2567.29     2514.15     44.90 o
   1   1   2     2326.55     2322.45     28.62 o
   2   1   2    33959.09    30141.72    382.69 o
   3   1   2     1457.40     1891.18     16.90 o
   4   1   2     1070.34     1065.25     10.92 o
   5   1   2        1.14       10.02      1.12 o
   6   1   2      112.64       97.68      3.21 o
   7   1   2      337.71      339.53      5.98 o
   8   1   2       22.85       26.47      1.95 o
   9   1   2       74.31       81.00      3.68 o
  10   1   2      347.31      375.79      9.77 o
  11   1   2       35.26       46.63      4.31 o
  12   1   2       65.16       76.89      4.88 o
  13   1   2       16.29       23.72      5.52 o
  14   1   2       39.41       45.64      9.25 o
 -14   2   2       17.46       29.03      6.00 o
 -13   2   2       14.20       30.32      7.47 o
 -12   2   2       13.43       14.14      4.67 o
 -11   2   2       15.85       12.43      2.67 o
 -10   2   2        4.77       -0.11      1.57 o
  -9   2   2      224.35      211.18      4.50 o
  -8   2   2       66.54       50.39      2.03 o
  -7   2   2      813.91      825.03      9.10 o
  -6   2   2       74.58       55.96      1.77 o
  -5   2   2     1842.31     2140.32     19.26 o
  -4   2   2      137.62      241.25      2.94 o
  -3   2   2      521.47      343.96      3.21 o
  -2   2   2     1370.69     1338.76     10.41 o
  -1   2   2    15881.48    14679.48    132.35 o
   0   2   2      479.05      301.46      3.82 o
   1   2   2    13794.29    13615.94    122.37 o
   2   2   2     7199.50     7122.91     60.68 o
   3   2   2      423.39      406.43      4.82 o
   4   2   2      174.92      137.40      2.75 o
   5   2   2      759.01      917.62      9.87 o
   6   2   2       14.28       30.69      1.56 o
   7   2   2      562.01      553.70      7.73 o
   8   2   2      123.16      132.91      3.88 o
   9   2   2      271.95      317.83      6.47 o
  10   2   2        1.17        1.59      2.09 o
  11   2   2       36.31       37.85      3.07 o
  12   2   2        1.56        4.97      3.53 o
  13   2   2        5.91        5.72      8.12 o
  14   2   2        5.11        8.83      5.13 o
 -14   3   2       28.51       38.13      7.07 o
 -13   3   2       11.39       18.51      5.30 o
 -12   3   2      201.21      237.93     12.24 o
 -11   3   2        1.83        5.13      2.78 o
 -10   3   2       54.16       55.60      3.91 o
  -9   3   2        0.22        1.83      1.56 o
  -8   3   2      184.29      176.34      3.89 o
  -7   3   2      176.29      192.51      3.81 o
  -6   3   2       29.88       23.41      1.46 o
  -5   3   2     1030.79     1340.70     16.01 o
  -4   3   2     1260.02     1047.44     11.02 o
  -3   3   2      204.68      222.99      3.46 o
  -2   3   2      532.37      378.67      6.77 o
  -1   3   2     1174.94     1006.02      9.94 o
   0   3   2     1298.15     1227.27     12.85 o
   1   3   2     1103.89     1093.40     10.79 o
   2   3   2      399.54      588.80     10.02 o
   3   3   2     1221.94     1451.55     13.36 o
   4   3   2     1975.76     1916.71     18.74 o
   5   3   2      398.04      389.73      5.72 o
   6   3   2        7.36        4.31      1.65 o
   7   3   2      263.14      252.42      5.25 o
   8   3   2       34.67       47.51      2.95 o
   9   3   2       39.48       34.41      2.51 o
  10   3   2        0.28       -1.54      2.40 o
  11   3   2        0.27       -2.82      2.82 o
  12   3   2        0.04       -1.62      3.25 o
  13   3   2        2.01       -0.32      4.13 o
 -13   4   2        2.68       -3.04      3.43 o
 -12   4   2        5.00        5.43      3.62 o
 -11   4   2        2.93        4.73      2.80 o
 -10   4   2       11.52       11.54      2.69 o
  -9   4   2       26.86       28.65      2.68 o
  -8   4   2        0.03       -1.79      1.79 o
  -7   4   2      352.82      337.55      6.53 o
  -6   4   2      120.64      126.53      3.36 o
  -5   4   2      169.75      163.22      2.48 o
  -4   4   2      690.74      650.68      7.87 o
  -3   4   2      122.36      133.88      3.71 o
  -2   4   2     1905.34     1761.59     18.37 o
  -1   4   2      209.89      301.58      4.35 o
   0   4   2      155.90      153.87      2.95 o
   1   4   2      408.89      603.11      7.28 o
   2   4   2       76.79       98.05      2.42 o
   3   4   2       50.90       81.58      3.71 o
   4   4   2       10.31        7.88      1.94 o
   5   4   2      109.28       85.79      3.41 o
   6   4   2       72.74       67.85      2.86 o
   7   4   2       54.98       56.34      4.28 o
   8   4   2       27.05       12.81      2.30 o
   9   4   2       71.36       55.42      3.61 o
  10   4   2       15.05       10.73      3.47 o
  11   4   2       28.66       36.65      8.60 o
  12   4   2        4.35       -1.25      3.29 o
  13   4   2        1.54        7.14      4.18 o
 -12   5   2       16.96       19.42      5.06 o
 -11   5   2       10.77       11.63      3.87 o
 -10   5   2       39.44       44.72      4.97 o
  -9   5   2        8.54        2.28      2.08 o
  -8   5   2        3.97        0.99      1.87 o
  -7   5   2      240.67      226.19      6.00 o
  -6   5   2        5.57        2.42      1.83 o
  -5   5   2       74.88       72.30      2.71 o
  -4   5   2       39.90       54.58      2.31 o
  -3   5   2      194.15      191.41      4.02 o
  -2   5   2     1381.03     1450.32     16.86 o
  -1   5   2      356.47      352.96      5.03 o
   0   5   2       28.72       25.19      1.97 o
   1   5   2      206.17      168.34      3.38 o
   2   5   2      300.30      270.06      3.77 o
   3   5   2       74.90       53.47      2.20 o
   4   5   2       52.75       63.83      4.96 o
   5   5   2      167.92      178.06      6.00 o
   6   5   2      108.30      109.02      4.56 o
   7   5   2       49.88       42.31      3.50 o
   8   5   2       43.07       35.34      4.64 o
   9   5   2       64.55       78.42      4.69 o
  10   5   2        0.98        6.78      5.84 o
  11   5   2        4.18        5.87      3.44 o
  12   5   2        1.03        3.30      4.00 o
 -12   6   2       18.05       17.53      5.52 o
 -11   6   2        0.17       -2.70      3.72 o
 -10   6   2        9.21       11.99      3.72 o
  -9   6   2      208.94      218.84      7.36 o
  -8   6   2       42.00       36.48      3.25 o
  -7   6   2       76.04       67.22      4.84 o
  -6   6   2      151.98      152.43      4.28 o
  -5   6   2       10.66        8.14      1.69 o
  -4   6   2        6.81        3.46      1.43 o
  -3   6   2      189.14      170.29      4.51 o
  -2   6   2       73.08       58.34      2.41 o
  -1   6   2     1935.39     2072.10     20.39 o
   0   6   2      869.84      885.24     11.49 o
   1   6   2       34.87       42.49      2.01 o
   2   6   2      454.18      437.56      5.85 o
   3   6   2       89.34       89.65      3.08 o
   4   6   2        0.69       -1.80      1.80 o
   5   6   2       30.01       37.99      3.09 o
   6   6   2        1.95        0.70      2.01 o
   7   6   2       13.82        9.78      2.60 o
   8   6   2        0.04       -0.69      2.39 o
   9   6   2       48.18       39.03      4.47 o
  10   6   2        3.03        5.31      2.83 o
  11   6   2        0.26        0.94      3.46 o
  12   6   2        9.85       29.43      7.47 o
 -11   7   2        0.00       -1.14      4.13 o
 -10   7   2        1.19        5.63      3.43 o
  -9   7   2        0.09       -1.62      2.48 o
  -8   7   2        0.93       -2.06      2.06 o
  -7   7   2        1.03       -2.12      2.12 o
  -6   7   2      272.53      271.49      6.04 o
  -5   7   2       21.53       16.37      2.04 o
  -4   7   2      310.15      342.50      7.39 o
  -3   7   2       11.97       18.97      2.20 o
  -2   7   2       35.12       25.56      2.10 o
  -1   7   2       35.22       44.15      1.89 o
   0   7   2        1.24       -0.34      1.12 o
   1   7   2        4.95        2.51      1.21 o
   2   7   2       49.16       67.33      3.19 o
   3   7   2       89.02       58.09      3.14 o
   4   7   2      212.94      240.23      6.93 o
   5   7   2       36.50       40.56      3.36 o
   6   7   2       46.53       42.39      3.60 o
   7   7   2        6.02        8.26      2.79 o
   8   7   2        4.40        6.56      2.67 o
   9   7   2       43.13       31.82      4.00 o
  10   7   2       21.38       20.80      3.70 o
  11   7   2        8.00       11.52      5.28 o
 -10   8   2       11.30        3.91      5.68 o
  -9   8   2        0.86        1.98      2.74 o
  -8   8   2       19.58       23.67      3.40 o
  -7   8   2       10.16        7.59      3.48 o
  -6   8   2        6.17        4.69      2.19 o
  -5   8   2        1.79       -0.30      1.92 o
  -4   8   2        0.49       -1.12      1.87 o
  -3   8   2       17.97       22.84      2.57 o
  -2   8   2        3.08        1.92      1.89 o
  -1   8   2        8.47       10.16      2.23 o
   0   8   2      166.98      193.90     11.79 o
   1   8   2      245.18      279.94      5.81 o
   2   8   2       60.85       68.04      3.16 o
   3   8   2       10.77       12.40      2.09 o
   4   8   2      139.12      137.66      4.47 o
   5   8   2        4.71        2.61      2.40 o
   6   8   2      191.96      196.79      6.27 o
   7   8   2        8.68       12.15      3.03 o
   8   8   2       14.54       11.72      3.75 o
   9   8   2        0.10       -2.72      2.72 o
  10   8   2       10.19        7.60      3.99 o
  -9   9   2        2.34        2.37      3.23 o
  -8   9   2        2.04        2.64      2.82 o
  -7   9   2       15.76        9.44      3.55 o
  -6   9   2       19.08       19.36      3.87 o
  -5   9   2       52.16       45.69      3.57 o
  -4   9   2       27.10       36.99      3.68 o
  -3   9   2        4.10        2.43      2.22 o
  -2   9   2      123.33      160.04      5.33 o
  -1   9   2        2.81        0.52      2.45 o
   0   9   2       12.67        7.52      3.56 o
   1   9   2        0.60        0.47      2.44 o
   2   9   2       51.67       81.86      4.73 o
   3   9   2        2.52       -0.51      1.88 o
   4   9   2       91.19      105.43      5.01 o
   5   9   2       92.22      101.79      6.16 o
   6   9   2       39.07       47.14      5.95 o
   7   9   2        8.60       10.41      4.43 o
   8   9   2       12.47       15.65      4.78 o
   9   9   2        6.21        9.93      4.50 o
  10   9   2       15.56       12.98      7.47 o
  -9  10   2        0.02        4.71      4.59 o
  -8  10   2        0.40        0.31      3.49 o
  -7  10   2       13.66        7.54      3.67 o
  -6  10   2        3.19        3.19      3.36 o
  -5  10   2        5.15        9.39      3.62 o
  -4  10   2        5.57       10.64      3.68 o
  -3  10   2      200.22      206.69      7.49 o
  -2  10   2        2.39        2.47      2.78 o
  -1  10   2       63.74       46.58      4.29 o
   0  10   2        0.10       -2.28      2.66 o
   1  10   2        6.46        7.32      3.27 o
   2  10   2       31.04       47.84      4.98 o
   3  10   2        6.78       13.59      4.70 o
   4  10   2        3.38        5.77      4.44 o
   5  10   2       56.49       51.95      7.19 o
   6  10   2        1.25        2.92      3.18 o
   7  10   2        2.42        3.91      3.41 o
   8  10   2        2.54        8.63      4.06 o
  -7  11   2        6.47        9.52      5.13 o
  -6  11   2        8.77        3.57      6.82 o
  -5  11   2        0.00        1.95      6.49 o
  -4  11   2        2.90        6.70      4.87 o
  -3  11   2       20.04       30.46      6.08 o
  -2  11   2       11.62       14.25      4.99 o
  -1  11   2        3.46        2.96      5.52 o
   0  11   2        0.00       -3.94      4.01 o
   1  11   2        1.42        3.19      4.24 o
   2  11   2       18.94       27.26      6.33 o
   3  11   2       12.46        4.50      6.82 o
   4  11   2       16.73       17.74      5.39 o
   5  11   2       43.12       42.85     10.06 o
   6  11   2        0.00        1.62      6.49 o
  -4  12   2        2.42        1.95      7.47 o
  -3  12   2        1.53       -0.57      4.24 o
  -2  12   2        6.60       10.33      8.12 o
  -1  12   2       16.29       36.03      6.77 o
   0  12   2        0.25        3.93      5.03 o
   1  12   2        0.09        1.57      5.19 o
   2  12   2        0.29       -0.34      4.67 o
   3  12   2        1.56       -5.19      6.82 o
   4  12   2       68.70       64.27     11.04 o
 -13   0   3        0.71       -1.77      3.65 o
 -11   0   3      108.64       95.24      6.07 o
  -9   0   3      320.40      323.17     11.37 o
  -7   0   3     1602.01     1604.93     20.52 o
  -5   0   3      224.06      197.48      3.62 o
  -3   0   3     5036.52     5650.73     55.67 o
  -1   0   3     4859.83     4867.46     43.89 o
   1   0   3     2678.33     2454.92     28.67 o
   3   0   3      923.22      824.28     13.49 o
   5   0   3    10528.11    10463.75    119.75 o
   7   0   3      144.57      123.55      4.26 o
   9   0   3       97.76       82.04      6.08 o
  11   0   3        6.41        8.86      3.90 o
  13   0   3       13.78       26.36      5.51 o
 -14   1   3       20.14       29.91      5.95 o
 -13   1   3        0.61        7.88      4.34 o
 -12   1   3       75.96       74.58      5.06 o
 -11   1   3      297.74      289.88      7.08 o
 -10   1   3       12.13        7.49      1.83 o
  -9   1   3     1369.09     1332.74     16.30 o
  -8   1   3      136.57      133.42      2.93 o
  -7   1   3      591.21      535.23      6.50 o
  -6   1   3     1732.96     1678.24     15.96 o
  -5   1   3      794.61      717.23      7.57 o
  -4   1   3      821.76      828.76      7.91 o
  -3   1   3     1684.03     1929.04     16.34 o
  -2   1   3      306.08      287.94      3.25 o
  -1   1   3      862.09      713.46      6.91 o
   0   1   3      978.70     1099.41     10.28 o
   1   1   3     5960.33     6458.82     63.40 o
   2   1   3      952.76      929.62      8.11 o
   3   1   3      398.81      563.71      7.15 o
   4   1   3       95.56      154.01      2.84 o
   5   1   3     1706.21     1661.04     17.94 o
   6   1   3      246.49      228.90      4.98 o
   7   1   3        0.69       -1.15      1.15 o
   8   1   3       81.29       87.00      3.55 o
   9   1   3       20.21       15.13      2.14 o
  10   1   3       11.76        7.17      2.50 o
  11   1   3      126.21      121.48      5.98 o
  12   1   3       22.98       18.84      4.00 o
  13   1   3        8.46       22.99      5.49 o
  14   1   3        1.34        7.47      7.14 o
 -14   2   3        0.09        1.60      7.63 o
 -13   2   3       22.11       21.41      5.39 o
 -12   2   3        0.57       -0.89      3.55 o
 -11   2   3       61.13       65.05      3.99 o
 -10   2   3       31.37       28.96      2.58 o
  -9   2   3      104.04       92.47      3.18 o
  -8   2   3       32.29       28.58      1.71 o
  -7   2   3       25.35       25.52      1.49 o
  -6   2   3      443.44      365.84      4.82 o
  -5   2   3        5.10       11.12      1.57 o
  -4   2   3     1261.52     1077.48     10.00 o
  -3   2   3     1099.68     1489.90     12.38 o
  -2   2   3     2159.80     2277.69     18.07 o
  -1   2   3     1435.77     1762.42     16.40 o
   0   2   3     1029.17     1244.96     14.92 o
   1   2   3     1030.32      908.48     10.22 o
   2   2   3     6062.81     6184.36     60.05 o
   3   2   3       20.89       39.20      1.24 o
   4   2   3        4.22       34.89      1.44 o
   5   2   3       92.41       76.45      2.06 o
   6   2   3       75.35       61.85      2.09 o
   7   2   3      140.32      132.62      3.68 o
   8   2   3       53.56       57.43      2.79 o
   9   2   3        2.25        0.54      1.89 o
  10   2   3       47.82       46.32      3.46 o
  11   2   3      210.67      198.98      6.42 o
  12   2   3       47.72       63.03     13.63 o
  13   2   3        3.54        3.81      5.68 o
  14   2   3       25.50       41.98     12.50 o
 -14   3   3        0.77        0.94      5.36 o
 -13   3   3        9.21        7.67      4.87 o
 -12   3   3        4.81        3.30      3.41 o
 -11   3   3       94.20       87.93      5.36 o
 -10   3   3       45.42       49.86      3.72 o
  -9   3   3      152.37      158.91      4.82 o
  -8   3   3       95.76       85.85      3.14 o
  -7   3   3       36.27       24.03      2.10 o
  -6   3   3     1251.44     1162.21     15.78 o
  -5   3   3        1.16        8.88      1.04 o
  -4   3   3      783.63      675.21      7.36 o
  -3   3   3      618.25      574.91      5.09 o
  -2   3   3       31.11       43.15      1.10 o
  -1   3   3     2224.60     2364.37     23.54 o
   0   3   3     1712.23     1737.34     20.84 o
   1   3   3     2283.47     2361.26     23.84 o
   2   3   3     2770.51     3238.32     35.15 o
   3   3   3     3653.36     3915.10     36.29 o
   4   3   3      687.31      762.08      8.43 o
   5   3   3        0.11        0.93      0.86 o
   6   3   3       32.53       25.78      1.79 o
   7   3   3      168.97      134.19      3.82 o
   8   3   3       18.36       15.88      1.94 o
   9   3   3        3.87        2.58      1.73 o
  10   3   3      109.04      118.79      5.79 o
  11   3   3        7.13        5.96      3.36 o
  12   3   3       34.45       21.18      7.79 o
  13   3   3       19.86       19.50      7.47 o
 -13   4   3        0.74        4.53      3.93 o
 -12   4   3        7.96        4.98      3.56 o
 -11   4   3       23.53       19.95      4.03 o
 -10   4   3       21.54       17.66      2.94 o
  -9   4   3      317.56      312.26      7.09 o
  -8   4   3      355.80      353.95      7.24 o
  -7   4   3      153.93      147.24      4.39 o
  -6   4   3      104.63       93.11      3.32 o
  -5   4   3      114.18      166.53      2.78 o
  -4   4   3       14.81       15.67      1.09 o
  -3   4   3     1132.86     1358.56     15.91 o
  -2   4   3      465.69      452.54      4.91 o
  -1   4   3     3387.82     3297.20     35.52 o
   0   4   3      557.91      606.73      7.87 o
   1   4   3     1687.05     1809.37     20.30 o
   2   4   3       30.65       30.03      2.74 o
   3   4   3      184.13      261.09      4.44 o
   4   4   3      381.05      436.85      5.72 o
   5   4   3      187.27      171.11      3.33 o
   6   4   3      118.05      123.29      3.71 o
   7   4   3      537.68      562.15      8.94 o
   8   4   3       35.36       37.34      3.05 o
   9   4   3      321.29      317.98      7.85 o
  10   4   3       60.93       72.97      4.99 o
  11   4   3        1.45        0.81      3.67 o
  12   4   3        5.42       13.29      4.93 o
  13   4   3        1.54        0.67      3.80 o
 -12   5   3        3.98        1.16      3.49 o
 -11   5   3        5.30        9.63      5.02 o
 -10   5   3       36.48       35.92      4.53 o
  -9   5   3       13.77       11.59      2.55 o
  -8   5   3      151.45      183.40      6.26 o
  -7   5   3       22.11       14.42      2.30 o
  -6   5   3       11.98       13.64      1.89 o
  -5   5   3       25.47       38.93      2.17 o
  -4   5   3        1.99        1.16      1.09 o
  -3   5   3      160.54      226.47      4.35 o
  -2   5   3      146.77      143.01      2.85 o
  -1   5   3       98.87      119.42      2.67 o
   0   5   3       24.10       30.61      2.40 o
   1   5   3      218.50      208.56      3.89 o
   2   5   3        5.29        1.55      0.88 o
   3   5   3      147.49      160.44      2.46 o
   4   5   3     1201.13     1263.19     14.28 o
   5   5   3      616.29      635.39      9.81 o
   6   5   3        0.69        1.09      2.53 o
   7   5   3       88.60       94.36      4.97 o
   8   5   3        2.26        0.32      2.35 o
   9   5   3       32.28       17.67      3.37 o
  10   5   3       60.48       54.65      6.43 o
  11   5   3        3.94        2.78      7.14 o
  12   5   3        3.86        0.97      4.59 o
 -12   6   3       14.27       16.13      5.39 o
 -11   6   3        8.53        5.66      3.61 o
 -10   6   3        3.54        5.90      3.25 o
  -9   6   3        8.96        4.35      2.50 o
  -8   6   3       44.66       39.72      3.98 o
  -7   6   3       34.30       22.16      2.64 o
  -6   6   3        4.11        5.35      1.70 o
  -5   6   3      156.76      143.63      3.98 o
  -4   6   3       90.47       88.16      3.04 o
  -3   6   3        2.94        1.14      1.13 o
  -2   6   3       69.63       58.12      1.45 o
  -1   6   3     1691.46     1644.65     19.37 o
   0   6   3        2.84        1.80      1.19 o
   1   6   3       10.68       22.45      1.62 o
   2   6   3        0.01       -0.84      0.84 o
   3   6   3       17.21       14.36      1.19 o
   4   6   3      164.34      173.44      7.50 o
   5   6   3       10.13       26.07      2.84 o
   6   6   3      197.30      186.29      6.18 o
   7   6   3       10.40       21.67      3.07 o
   8   6   3       13.35       11.52      2.96 o
   9   6   3        0.90        1.63      2.91 o
  10   6   3        0.07        5.42      3.18 o
  11   6   3        8.08        1.73      3.47 o
  12   6   3       15.85       18.37      6.33 o
 -11   7   3       23.06       22.45     10.23 o
 -10   7   3       19.66       23.46      4.59 o
  -9   7   3        0.88        2.05      3.20 o
  -8   7   3        4.36       -2.16      2.16 o
  -7   7   3       24.69       38.56      3.23 o
  -6   7   3        8.48        5.10      1.90 o
  -5   7   3      124.06      134.91      4.12 o
  -4   7   3        1.76        5.65      1.95 o
  -3   7   3       31.34       24.53      2.36 o
  -2   7   3        1.91        0.89      1.60 o
  -1   7   3       15.58       24.14      1.63 o
   0   7   3       68.69       67.23      3.24 o
   1   7   3      202.69      202.81      5.12 o
   2   7   3        0.64        1.54      1.58 o
   3   7   3      216.95      242.29      5.92 o
   4   7   3       54.22       58.62      3.69 o
   5   7   3       14.52        6.53      2.30 o
   6   7   3       25.43       21.70      3.12 o
   7   7   3       25.88       21.50      3.25 o
   8   7   3        3.61        4.08      3.06 o
   9   7   3        8.17       13.40      3.74 o
  10   7   3       29.38       23.34      3.77 o
  11   7   3        6.60        1.33     10.06 o
 -10   8   3       14.22        8.60      4.82 o
  -9   8   3        2.53       -0.49      2.71 o
  -8   8   3       16.30       16.00      3.20 o
  -7   8   3        3.29       -1.89      2.56 o
  -6   8   3       53.76       63.60      3.78 o
  -5   8   3       44.72       48.83      3.46 o
  -4   8   3        7.96        6.12      2.22 o
  -3   8   3        0.64       -1.39      1.94 o
  -2   8   3       22.77       43.92      3.01 o
  -1   8   3      214.83      232.92      5.95 o
   0   8   3      444.88      578.06     11.84 o
   1   8   3       74.93       56.91      3.40 o
   2   8   3      149.06      183.13      5.87 o
   3   8   3       47.52       41.30      3.09 o
   4   8   3       48.53       71.89      3.83 o
   5   8   3       74.75       80.46      7.26 o
   6   8   3       26.77       54.27      4.73 o
   7   8   3        2.78        0.54      3.01 o
   8   8   3        6.63        4.77      2.83 o
   9   8   3        2.50       -0.87      3.08 o
  10   8   3        0.71        0.64      4.05 o
  -9   9   3        0.37       -2.25      2.89 o
  -8   9   3        0.60       -2.59      2.59 o
  -7   9   3        0.10       -0.92      2.93 o
  -6   9   3        3.66       11.66      3.53 o
  -5   9   3       53.72       35.06      3.31 o
  -4   9   3      192.25      239.33      6.71 o
  -3   9   3        4.33        6.52      2.32 o
  -2   9   3        9.98        7.74      2.32 o
  -1   9   3       14.97       18.32      3.03 o
   0   9   3       51.13       46.88      3.93 o
   1   9   3       49.57       41.39      3.80 o
   2   9   3       31.20       43.75      4.29 o
   3   9   3        2.09       -1.76      1.76 o
   4   9   3        0.01       -1.91      2.22 o
   5   9   3       43.14       52.20      5.09 o
   6   9   3        8.10       19.08      4.00 o
   7   9   3        6.90       14.50      3.93 o
   8   9   3        9.92        8.97      3.32 o
   9   9   3       15.01        6.99      3.47 o
  10   9   3        0.55       -2.27      6.49 o
  -8  10   3       10.25       16.06      4.40 o
  -7  10   3        0.66        7.89      4.70 o
  -6  10   3        2.54       -0.86      3.88 o
  -5  10   3        0.17        4.24      3.16 o
  -4  10   3        0.07        1.64      4.01 o
  -3  10   3        3.70        7.19      3.80 o
  -2  10   3        3.26       -0.05      2.69 o
  -1  10   3       12.02       14.53      3.26 o
   0  10   3        4.12       -0.92      2.82 o
   1  10   3       50.71       36.45      4.69 o
   2  10   3       17.64       20.27      7.63 o
   3  10   3       41.73       56.45      6.89 o
   4  10   3       38.72       44.51      6.41 o
   5  10   3        2.79        1.97      6.05 o
   6  10   3        0.40        7.18      3.50 o
   7  10   3        0.07        0.62      3.23 o
   8  10   3        5.83        5.27      6.83 o
  -7  11   3        0.04        8.09      4.84 o
  -6  11   3       13.77       11.04      7.79 o
  -5  11   3       18.00       13.31      7.47 o
  -4  11   3        8.47        9.14      4.70 o
  -3  11   3        5.43       10.57      4.93 o
  -2  11   3        3.68        4.34      4.24 o
  -1  11   3        0.30        1.15      6.01 o
   0  11   3        2.91       -2.86      6.49 o
   1  11   3        0.04        4.71      4.13 o
   2  11   3        0.00        2.11      4.13 o
   3  11   3        6.31        7.78      4.76 o
   4  11   3        0.43        2.92      6.49 o
   5  11   3        9.95       18.50      8.44 o
   6  11   3        8.58       -6.49      6.49 o
  -4  12   3        0.95       -6.17      6.17 o
  -3  12   3        0.81       -6.17      6.17 o
  -2  12   3       25.43       15.85      6.17 o
  -1  12   3        5.69        4.83      5.16 o
   0  12   3        3.66        7.41      5.26 o
   1  12   3        0.64        1.17      4.70 o
   2  12   3        0.10       -2.35      4.47 o
   3  12   3        0.02       -6.49      6.49 o
 -12   0   4       28.00       25.12      8.76 o
 -10   0   4       26.76       30.05      3.88 o
  -8   0   4      250.47      234.88      7.53 o
  -6   0   4        1.45       -0.89      0.89 o
  -4   0   4     1635.53     1498.33     14.92 o
  -2   0   4    15535.94    15428.26    159.70 o
   0   0   4     1002.09      932.90     12.65 o
   2   0   4     1996.93     2441.84     32.21 o
   4   0   4      115.43      128.05      3.28 o
   6   0   4      765.62      665.68     11.79 o
   8   0   4      139.26      117.09      6.54 o
  10   0   4       38.25       47.15      5.54 o
  12   0   4       40.77       37.33      8.44 o
  14   0   4       28.59       17.20      8.12 o
 -14   1   4       26.08       33.68      6.98 o
 -13   1   4       11.09       14.55      4.93 o
 -12   1   4       76.08       81.38      4.93 o
 -11   1   4        9.31       13.97      2.63 o
 -10   1   4       45.64       34.00      2.82 o
  -9   1   4      149.85      155.39      3.93 o
  -8   1   4       32.04       29.17      1.83 o
  -7   1   4      541.04      552.56      6.64 o
  -6   1   4      435.53      520.99      6.16 o
  -5   1   4     5508.80     5614.34     48.66 o
  -4   1   4      225.36      170.85      2.52 o
  -3   1   4     1423.34     1225.84     10.40 o
  -2   1   4     2485.88     2737.22     21.56 o
  -1   1   4    21231.05    19065.01    227.35 o
   0   1   4     4354.70     4680.78     54.22 o
   1   1   4    19082.32    18869.00    403.04 o
   2   1   4     2052.42     2345.34     21.88 o
   3   1   4     1870.24     1598.85     16.65 o
   4   1   4        0.04        3.19      0.78 o
   5   1   4      372.67      288.84      5.12 o
   6   1   4        2.55        0.01      0.98 o
   7   1   4      132.37      136.21      4.08 o
   8   1   4       15.09       13.78      1.94 o
   9   1   4      146.93      145.30      4.74 o
  10   1   4        7.10       13.85      2.79 o
  11   1   4        3.00        3.55      3.14 o
  12   1   4       48.96       49.74      5.30 o
  13   1   4        4.29        6.17      6.49 o
  14   1   4        1.45       -4.24      4.24 o
 -14   2   4       12.70       19.79      9.74 o
 -13   2   4        0.03        9.62      4.34 o
 -12   2   4       27.84       39.31      5.85 o
 -11   2   4      124.75      141.39      6.04 o
 -10   2   4        9.45        9.77      2.15 o
  -9   2   4       13.11       10.88      1.78 o
  -8   2   4       25.69       32.98      1.92 o
  -7   2   4      169.10      195.04      3.75 o
  -6   2   4       17.52       14.33      1.23 o
  -5   2   4      841.03      680.01      7.81 o
  -4   2   4      395.29      439.24      4.85 o
  -3   2   4     2838.33     2488.17     25.10 o
  -2   2   4     2138.02     2071.72     18.30 o
  -1   2   4      172.13      164.21      2.81 o
   0   2   4    34061.84    29190.12    583.05 o
   1   2   4    27157.08    26457.21    277.97 o
   2   2   4        2.31        2.10      0.59 o
   3   2   4      344.46      375.55      4.88 o
   4   2   4      114.94      149.42      2.47 o
   5   2   4      864.70      968.30     11.08 o
   6   2   4      396.91      392.21      6.49 o
   7   2   4        7.24        9.36      1.65 o
   8   2   4      812.36      753.68     11.18 o
   9   2   4      738.95      652.01     10.44 o
  10   2   4       28.60       24.41      2.90 o
  11   2   4       87.32       73.05      4.21 o
  12   2   4        0.28        5.19      5.84 o
  13   2   4       16.31       28.89      9.09 o
  14   2   4        5.11        9.84      5.62 o
 -14   3   4       18.62       21.67      5.92 o
 -13   3   4        0.02        2.51      4.71 o
 -12   3   4       10.97       15.59      3.96 o
 -11   3   4        9.38       10.11      3.03 o
 -10   3   4       36.17       22.85      3.02 o
  -9   3   4      115.24      131.01      4.46 o
  -8   3   4     1320.65     1290.06     16.19 o
  -7   3   4       26.68       14.49      3.17 o
  -6   3   4       51.40       28.49      1.78 o
  -5   3   4      950.85     1293.89     13.41 o
  -4   3   4       21.72       62.16      1.70 o
  -3   3   4     1956.82     2226.72     18.01 o
  -2   3   4     2011.25     2472.88     23.03 o
  -1   3   4       67.05       71.21      2.98 o
   0   3   4      315.56      262.76      3.66 o
   1   3   4     1591.73     1778.09     19.52 o
   2   3   4     1663.26     1528.48     17.92 o
   3   3   4       87.88       91.48      1.99 o
   4   3   4      714.67      631.51      8.48 o
   5   3   4      280.83      331.09      5.28 o
   6   3   4       21.99       25.15      1.56 o
   7   3   4      187.35      192.50      6.32 o
   8   3   4       45.41       48.37      2.73 o
   9   3   4      621.41      628.09     10.68 o
  10   3   4        9.21        1.13      2.28 o
  11   3   4        7.35        3.69      3.78 o
  12   3   4        1.54        1.55      4.11 o
  13   3   4        2.61       -5.84      6.17 o
 -13   4   4       12.58       15.00      4.38 o
 -12   4   4       84.06       89.58      6.52 o
 -11   4   4        0.87       -0.05      2.78 o
 -10   4   4       46.62       55.91      4.37 o
  -9   4   4      115.58      125.85      5.27 o
  -8   4   4      502.10      476.13      8.65 o
  -7   4   4        0.19       -0.38      1.63 o
  -6   4   4     1205.17     1146.99     13.16 o
  -5   4   4       58.61       55.37      1.90 o
  -4   4   4      886.51     1081.96     11.17 o
  -3   4   4        8.94        7.51      0.83 o
  -2   4   4      956.58      822.74      8.54 o
  -1   4   4      920.35      878.52     10.67 o
   0   4   4     2911.54     2855.07     42.37 o
   1   4   4       82.79       52.78      1.87 o
   2   4   4     1038.43     1131.15     14.56 o
   3   4   4      444.23      493.18      8.46 o
   4   4   4       15.22       12.55      1.05 o
   5   4   4      308.88      283.87      4.58 o
   6   4   4        4.76        4.28      1.43 o
   7   4   4      178.89      165.51      4.39 o
   8   4   4       46.24       36.13      2.97 o
   9   4   4       20.45       26.23      3.60 o
  10   4   4      190.80      204.44      8.71 o
  11   4   4        9.81        2.72      3.97 o
  12   4   4      106.95      100.71      8.83 o
  13   4   4        0.17        0.70      3.85 o
 -12   5   4        0.16        2.30      3.58 o
 -11   5   4       21.76       37.87      7.78 o
 -10   5   4       97.60      108.73      6.52 o
  -9   5   4       84.48       93.87      5.54 o
  -8   5   4       20.34       11.07      3.05 o
  -7   5   4      113.03      119.89      6.22 o
  -6   5   4       84.84       82.50      3.09 o
  -5   5   4      164.50      162.85      3.98 o
  -4   5   4       80.40      137.16      3.47 o
  -3   5   4       22.10       31.30      1.78 o
  -2   5   4      169.84      170.59      3.21 o
  -1   5   4      238.90      249.96      5.54 o
   0   5   4       53.94       76.32      2.69 o
   1   5   4      657.74      709.69      9.32 o
   2   5   4       35.36       49.59      2.48 o
   3   5   4      449.48      451.86      7.91 o
   4   5   4      646.16      675.81      9.55 o
   5   5   4      308.85      315.53      6.15 o
   6   5   4       81.47       87.65      4.26 o
   7   5   4      268.84      265.34      7.56 o
   8   5   4        1.40       -1.57      2.15 o
   9   5   4       69.85       69.67      4.65 o
  10   5   4       47.94       56.67      9.21 o
  11   5   4        0.08        0.09      4.01 o
  12   5   4        3.38       -5.19      5.19 o
 -12   6   4        0.80        8.70      4.80 o
 -11   6   4       24.80       34.63      7.09 o
 -10   6   4       23.99       23.37      4.23 o
  -9   6   4       13.52        6.46      2.52 o
  -8   6   4        0.10        0.21      2.09 o
  -7   6   4        0.76       -1.78      1.78 o
  -6   6   4       40.62       45.65      3.22 o
  -5   6   4       14.51       16.62      1.91 o
  -4   6   4      111.14      111.40      3.40 o
  -3   6   4        0.37       -1.07      1.07 o
  -2   6   4       89.79       94.47      3.97 o
  -1   6   4       10.32        6.47      1.35 o
   0   6   4       23.44       10.91      1.41 o
   1   6   4        2.76        0.64      1.10 o
   2   6   4        7.04        5.07      1.12 o
   3   6   4       81.67       66.59      2.18 o
   4   6   4       98.31       95.56      5.70 o
   5   6   4      236.20      226.19      6.60 o
   6   6   4        0.13       -1.69      2.04 o
   7   6   4        0.10        2.13      2.34 o
   8   6   4       41.90       37.71      3.78 o
   9   6   4        0.01       -2.56      2.56 o
  10   6   4        0.96        2.60      3.04 o
  11   6   4        4.04        1.62      5.84 o
  12   6   4       29.10       30.28      6.66 o
 -11   7   4        7.39        5.29      5.36 o
 -10   7   4        2.38        4.96      3.43 o
  -9   7   4       20.30       21.72      3.41 o
  -8   7   4       19.74       25.03      3.42 o
  -7   7   4        0.06       -1.79      1.79 o
  -6   7   4        0.23       -1.77      1.77 o
  -5   7   4        3.77        0.79      1.59 o
  -4   7   4        9.02       12.28      2.12 o
  -3   7   4      100.21      108.45      4.46 o
  -2   7   4      163.45      174.10      4.93 o
  -1   7   4       40.22       37.99      2.23 o
   0   7   4       29.15       26.14      1.96 o
   1   7   4       26.46       18.32      1.80 o
   2   7   4      122.90      132.68      4.33 o
   3   7   4        0.38        5.08      1.83 o
   4   7   4      166.92      180.32      5.10 o
   5   7   4      197.84      177.09      6.12 o
   6   7   4        5.16        2.31      2.53 o
   7   7   4        0.86       -2.18      2.18 o
   8   7   4       35.71       48.50      4.79 o
   9   7   4        2.06        3.36      3.31 o
  10   7   4       16.73       19.50      6.81 o
  11   7   4        6.57        1.09     12.01 o
 -10   8   4        6.04        8.61      4.90 o
  -9   8   4        8.79       18.91      3.47 o
  -8   8   4        3.62       -0.22      2.53 o
  -7   8   4        1.19        1.73      2.46 o
  -6   8   4        0.01       -1.97      1.97 o
  -5   8   4       32.25       34.40      3.08 o
  -4   8   4       19.98       15.09      2.78 o
  -3   8   4       49.68       40.18      3.13 o
  -2   8   4        5.25        5.49      2.37 o
  -1   8   4      431.32      392.69      8.03 o
   0   8   4      306.19      282.13      6.52 o
   1   8   4       16.10       15.20      2.40 o
   2   8   4        4.69        3.73      2.01 o
   3   8   4      141.98      142.21      4.94 o
   4   8   4      100.07       79.26      5.15 o
   5   8   4       35.72       42.20      4.56 o
   6   8   4        1.78        2.61      2.91 o
   7   8   4       22.70       23.42      4.10 o
   8   8   4        2.31        5.18      4.37 o
   9   8   4        3.90        2.71      3.56 o
  10   8   4       14.49       11.52      4.28 o
  -9   9   4        0.00        1.33      3.06 o
  -8   9   4        1.15       -2.95      2.95 o
  -7   9   4        0.68        3.17      3.27 o
  -6   9   4        0.01        3.25      3.67 o
  -5   9   4        0.06        0.88      2.69 o
  -4   9   4       16.02        9.55      3.52 o
  -3   9   4        3.06        5.39      2.32 o
  -2   9   4      169.47      149.38      5.14 o
  -1   9   4        2.61        0.22      2.41 o
   0   9   4        0.52       -1.15      2.46 o
   1   9   4        5.05        4.64      2.81 o
   2   9   4      435.82      348.78      9.21 o
   3   9   4       28.19       28.64      3.03 o
   4   9   4      171.43      152.70      9.01 o
   5   9   4       21.25       16.98      9.09 o
   6   9   4        1.18       -2.70      2.70 o
   7   9   4       39.94       34.26      4.93 o
   8   9   4       10.82       10.93      3.34 o
   9   9   4        7.25       -0.16      3.25 o
  10   9   4        7.20       13.96      7.79 o
  -8  10   4        2.02        3.41      4.36 o
  -7  10   4        6.99       10.66      4.71 o
  -6  10   4       13.49       11.19      4.60 o
  -5  10   4       74.58       70.34     11.52 o
  -4  10   4        6.03        3.84      3.43 o
  -3  10   4      174.72      179.17      8.36 o
  -2  10   4        6.62        9.65      3.15 o
  -1  10   4      114.67      124.66      6.03 o
   0  10   4      107.64      137.90      7.31 o
   1  10   4        1.93        9.09      6.33 o
   2  10   4       12.81       14.41      4.70 o
   3  10   4       50.95       55.86     11.04 o
   4  10   4       38.57       52.26     10.06 o
   5  10   4       55.64       67.65      7.76 o
   6  10   4        6.45       21.85      4.42 o
   7  10   4       11.38       11.52      4.00 o
   8  10   4        0.06        3.37      3.69 o
  -7  11   4       20.68       32.46      7.79 o
  -6  11   4        2.24       -0.65      7.14 o
  -5  11   4        0.00        3.25      7.14 o
  -4  11   4        1.05        4.22      4.59 o
  -3  11   4       17.02       18.14      5.36 o
  -2  11   4        2.82        0.76      4.38 o
  -1  11   4        5.43        4.55      4.24 o
   0  11   4       33.76       35.41      7.63 o
   1  11   4       31.80       31.81      6.05 o
   2  11   4        0.01        6.12      4.57 o
   3  11   4       24.71       40.29      6.43 o
   4  11   4       31.33       35.38      9.74 o
   5  11   4        6.07        6.49      7.14 o
   6  11   4       16.70       16.23      8.12 o
  -3  12   4        6.48        0.97      6.82 o
  -2  12   4        8.71       19.64      5.74 o
  -1  12   4        0.55       -2.53      4.70 o
   0  12   4        0.19       -2.73      4.29 o
   1  12   4        0.63       -1.55      4.29 o
   2  12   4        2.26        0.37      5.03 o
 -13   0   5        4.20        5.84      5.84 o
 -11   0   5      338.07      349.56     11.29 o
  -9   0   5     1416.77     1329.93     25.51 o
  -7   0   5      493.79      365.86      6.67 o
  -5   0   5     1058.72     1295.26     23.42 o
  -3   0   5     1602.51     1748.54     19.49 o
  -1   0   5    11821.66    11353.86    128.18 o
   1   0   5      723.85      824.32     11.68 o
   3   0   5     3533.05     3353.92     44.14 o
   5   0   5      765.34      685.22     12.31 o
   7   0   5       16.33        2.43      2.33 o
   9   0   5        3.04        8.87      3.19 o
  11   0   5      112.84      116.83      8.32 o
  13   0   5       23.06       35.06      9.09 o
 -14   1   5       13.42       24.67      7.79 o
 -13   1   5        0.19       -1.79      8.44 o
 -12   1   5        8.97       15.54      3.66 o
 -11   1   5      129.55      136.79      6.06 o
 -10   1   5       38.28       38.64      3.34 o
  -9   1   5       35.25       36.48      2.27 o
  -8   1   5      108.29       89.19      2.82 o
  -7   1   5        8.55       13.89      1.66 o
  -6   1   5      650.60      598.87      8.03 o
  -5   1   5     1101.73     1011.53     11.78 o
  -4   1   5     3298.29     3374.41     30.05 o
  -3   1   5     2833.00     2959.29     26.23 o
  -2   1   5     5545.90     5726.63     49.31 o
  -1   1   5      204.91      260.95      2.76 o
   0   1   5     1460.07     1243.52     11.09 o
   1   1   5     3519.25     3673.70     42.38 o
   2   1   5     3721.34     3808.49     37.74 o
   3   1   5        5.51       27.74      1.13 o
   4   1   5      440.55      573.66      7.09 o
   5   1   5     2214.84     2554.72     26.58 o
   6   1   5       44.08       48.40      2.15 o
   7   1   5      110.00      121.01      3.85 o
   8   1   5       26.39       29.51      2.43 o
   9   1   5      191.14      190.71      5.44 o
  10   1   5       38.95       34.36      3.57 o
  11   1   5        1.17       -0.40      2.51 o
  12   1   5        0.17        4.80      4.01 o
  13   1   5        2.83       -1.30      6.17 o
  14   1   5       11.67       17.53      8.44 o
 -14   2   5        7.30        8.44      6.49 o
 -13   2   5        0.85       -1.21      3.78 o
 -12   2   5        0.23       -0.65      3.44 o
 -11   2   5       26.24       21.10      3.39 o
 -10   2   5      202.19      212.67      5.75 o
  -9   2   5      597.07      575.09      8.92 o
  -8   2   5     1683.12     1678.15     17.78 o
  -7   2   5       36.88       51.16      2.03 o
  -6   2   5       26.73       43.27      1.71 o
  -5   2   5      227.10      233.08      3.68 o
  -4   2   5     2236.72     2716.79     22.96 o
  -3   2   5      429.76      263.32      3.78 o
  -2   2   5      382.00      394.35      4.60 o
  -1   2   5     4056.12     3461.96     40.16 o
   0   2   5     2361.64     2380.81     25.25 o
   1   2   5     1254.46     1132.15     12.66 o
   2   2   5     1215.36     1172.66     12.36 o
   3   2   5      261.36      285.24      6.83 o
   4   2   5        1.45        1.90      0.74 o
   5   2   5      848.10      893.22     11.45 o
   6   2   5      713.55      630.83      9.10 o
   7   2   5       14.80       15.28      1.95 o
   8   2   5      257.88      276.18      6.52 o
   9   2   5      228.24      213.69      7.11 o
  10   2   5      132.43      122.19      4.98 o
  11   2   5        0.27        3.18      2.61 o
  12   2   5        8.58        8.12      6.49 o
  13   2   5       10.41        1.30      6.17 o
  14   2   5        6.00       11.04      7.47 o
 -14   3   5        1.71       12.01      6.82 o
 -13   3   5       12.93       13.98      9.25 o
 -12   3   5        4.38        5.18      3.36 o
 -11   3   5       52.99       50.44      4.87 o
 -10   3   5       24.64       24.78      3.08 o
  -9   3   5        0.96       -0.32      1.87 o
  -8   3   5       39.52       39.30      2.48 o
  -7   3   5     2889.24     2717.71     28.97 o
  -6   3   5       53.46       76.70      3.18 o
  -5   3   5     1722.37     1665.13     16.78 o
  -4   3   5       16.67       37.94      1.54 o
  -3   3   5       49.64       42.39      1.35 o
  -2   3   5        5.02        5.21      0.97 o
  -1   3   5     2889.41     2676.84     31.58 o
   0   3   5     6665.56     6716.58     86.53 o
   1   3   5      359.91      302.40      4.64 o
   2   3   5     1144.66     1047.72     12.97 o
   3   3   5      431.22      439.86      5.95 o
   4   3   5     1069.82     1161.58     15.35 o
   5   3   5        0.11       -0.72      0.89 o
   6   3   5        0.94        4.75      1.58 o
   7   3   5       18.09       16.51      1.92 o
   8   3   5        1.03        2.55      1.62 o
   9   3   5        6.12        9.46      2.15 o
  10   3   5       57.10       46.81      4.81 o
  11   3   5        9.61        5.15      4.01 o
  12   3   5       24.57       16.03      5.16 o
  13   3   5        0.01        0.00      6.17 o
 -13   4   5        4.69        4.26      3.93 o
 -12   4   5        7.73        6.72      3.68 o
 -11   4   5        0.15       -1.45      2.73 o
 -10   4   5        0.00       -3.00      3.19 o
  -9   4   5       19.27       15.00      2.71 o
  -8   4   5      592.30      597.68     10.12 o
  -7   4   5      133.68      147.78      5.28 o
  -6   4   5      277.26      286.36      4.79 o
  -5   4   5        7.31       10.48      1.03 o
  -4   4   5     1647.74     1869.21     19.68 o
  -3   4   5        0.84       -0.73      0.80 o
  -2   4   5      552.01      729.68      8.41 o
  -1   4   5       59.52       40.72      1.99 o
   0   4   5      119.98      147.90      2.83 o
   1   4   5       50.47       69.64      2.89 o
   2   4   5      385.35      338.15      5.47 o
   3   4   5     3081.91     3174.37     37.97 o
   4   4   5     1601.78     1728.40     18.34 o
   5   4   5      337.01      304.07      4.83 o
   6   4   5      208.45      201.32      4.52 o
   7   4   5      299.74      279.60      5.83 o
   8   4   5       70.89       96.06      4.76 o
   9   4   5      341.24      317.82      8.91 o
  10   4   5      188.39      186.67      7.14 o
  11   4   5        8.17        9.09      6.01 o
  12   4   5        0.08        2.92      4.59 o
  13   4   5       41.08       60.59      7.95 o
 -12   5   5        0.26       -1.03      3.36 o
 -11   5   5        7.58       10.90      4.24 o
 -10   5   5       87.13       87.19      7.91 o
  -9   5   5        0.00       -1.40      1.94 o
  -8   5   5        0.07       -1.75      1.75 o
  -7   5   5      268.24      271.85      6.65 o
  -6   5   5      247.99      237.12      5.11 o
  -5   5   5       12.26        4.35      1.34 o
  -4   5   5       34.05       40.24      2.07 o
  -3   5   5      601.85      725.94      8.42 o
  -2   5   5      569.03      590.56      7.78 o
  -1   5   5      150.41      152.79      3.33 o
   0   5   5      142.50      131.05      3.09 o
   1   5   5        9.22       21.48      1.53 o
   2   5   5      772.70      733.46      9.49 o
   3   5   5       59.70       62.74      2.35 o
   4   5   5       32.03       39.26      2.25 o
   5   5   5        7.61        5.89      1.89 o
   6   5   5      186.43      231.97      6.85 o
   7   5   5      125.72      114.50      7.64 o
   8   5   5      161.23      164.86     10.45 o
   9   5   5        0.06        1.75      2.60 o
  10   5   5        9.38        6.03      3.18 o
  11   5   5        1.60       -3.51      3.51 o
  12   5   5        7.05        0.32      6.49 o
 -12   6   5        0.17        3.25      4.59 o
 -11   6   5       24.08       26.77      4.66 o
 -10   6   5       69.54       69.18      5.77 o
  -9   6   5        0.67       -1.13      2.25 o
  -8   6   5       81.43       86.79      4.46 o
  -7   6   5        2.55       -1.95      1.95 o
  -6   6   5        0.40       -0.84      1.46 o
  -5   6   5       16.40       15.58      1.83 o
  -4   6   5        0.29        4.66      1.62 o
  -3   6   5      166.45      165.26      4.21 o
  -2   6   5       37.62       27.35      1.51 o
  -1   6   5        0.69        5.04      1.31 o
   0   6   5       68.42       51.50      2.25 o
   1   6   5       55.75       31.54      1.91 o
   2   6   5      166.46      199.75      3.72 o
   3   6   5        8.93        3.96      1.15 o
   4   6   5       81.10       70.39      3.67 o
   5   6   5     1114.88     1225.29     20.12 o
   6   6   5        1.00       -2.23      2.58 o
   7   6   5        0.01        0.68      2.29 o
   8   6   5        0.00       -2.44      2.44 o
   9   6   5       85.30       97.04      6.28 o
  10   6   5        0.19        0.69      3.04 o
  11   6   5        4.72       12.01      7.47 o
 -11   7   5       11.38        5.13     12.50 o
 -10   7   5        0.64       -3.52      3.52 o
  -9   7   5        5.48        7.98      3.84 o
  -8   7   5        7.13        5.27      2.69 o
  -7   7   5        1.37       -1.89      1.89 o
  -6   7   5        0.64        0.52      1.95 o
  -5   7   5        4.05        0.97      1.74 o
  -4   7   5        0.40       -1.52      1.84 o
  -3   7   5        0.14       -1.63      1.63 o
  -2   7   5        4.71        3.86      1.86 o
  -1   7   5        3.38        5.70      1.43 o
   0   7   5        1.48        5.46      1.51 o
   1   7   5      184.48      175.75      4.24 o
   2   7   5      107.43      112.72      5.93 o
   3   7   5       35.38       42.13      3.89 o
   4   7   5      293.78      269.91      7.81 o
   5   7   5       14.38       13.97      2.75 o
   6   7   5       59.80       49.31      3.87 o
   7   7   5       13.37       15.15      3.70 o
   8   7   5        2.07        4.02      3.06 o
   9   7   5        2.69        3.33      3.31 o
  10   7   5        8.77       17.27      5.34 o
  11   7   5        3.33        2.92      6.49 o
 -10   8   5        0.03        4.06      4.36 o
  -9   8   5        5.16        4.70      2.91 o
  -8   8   5       29.73       25.17      3.57 o
  -7   8   5        4.25        4.70      4.02 o
  -6   8   5       28.34       25.43      4.06 o
  -5   8   5       14.86        7.34      2.58 o
  -4   8   5       48.88       38.92      4.22 o
  -3   8   5      625.72      622.96     11.08 o
  -2   8   5       25.90       37.00      2.97 o
  -1   8   5      443.64      393.74      8.05 o
   0   8   5      123.87       87.70      4.49 o
   1   8   5       40.31       54.83      3.23 o
   2   8   5      103.18      104.11      4.42 o
   3   8   5      144.09      119.60      5.11 o
   4   8   5       30.98       55.61      4.83 o
   5   8   5      191.16      181.29      8.12 o
   6   8   5        5.14        1.13      2.85 o
   7   8   5        4.46        4.32      3.10 o
   8   8   5       20.54       25.17      4.37 o
   9   8   5        0.51       -2.96      2.96 o
  10   8   5        1.39        3.79      4.70 o
  -9   9   5        7.03        8.08      3.91 o
  -8   9   5        0.04       -0.25      3.33 o
  -7   9   5       15.21       12.67      4.57 o
  -6   9   5        4.26        2.43      6.49 o
  -5   9   5        0.92        2.01      2.54 o
  -4   9   5        0.04        3.68      2.34 o
  -3   9   5        0.02        1.98      2.17 o
  -2   9   5       11.95       15.07      2.55 o
  -1   9   5        0.22       -2.30      2.30 o
   0   9   5        0.01        0.37      2.40 o
   1   9   5      155.12      157.96      6.32 o
   2   9   5        3.48       20.41      4.17 o
   3   9   5      116.39      108.67      6.24 o
   4   9   5       36.31       44.32      5.72 o
   5   9   5       48.62       50.79      6.18 o
   6   9   5       27.79       34.60      6.65 o
   7   9   5        7.72        7.64      7.47 o
   8   9   5        0.07       -0.52      3.43 o
   9   9   5       11.99       16.83      4.54 o
  -8  10   5        2.29        9.56      4.93 o
  -7  10   5       20.99       31.32      5.72 o
  -6  10   5        1.71        1.62      5.52 o
  -5  10   5        0.15       11.59      4.52 o
  -4  10   5       70.00       54.10      6.51 o
  -3  10   5       26.25       20.35      4.25 o
  -2  10   5        0.13       -4.09      4.09 o
  -1  10   5        2.49       -1.07      2.99 o
   0  10   5       48.83       45.87      6.18 o
   1  10   5       89.29      109.99      8.38 o
   2  10   5      134.07      113.34     13.47 o
   3  10   5       57.99       51.29      9.74 o
   4  10   5       24.75       23.37      8.44 o
   5  10   5        2.06       12.50      3.79 o
   6  10   5        0.30        5.14      3.58 o
   7  10   5       11.71       16.62      4.49 o
   8  10   5       13.79       17.61      4.60 o
  -7  11   5        0.24       19.48      7.47 o
  -6  11   5        0.60       -1.95      6.49 o
  -5  11   5       14.07       23.05      8.44 o
  -4  11   5        0.27       -3.90      3.90 o
  -3  11   5        0.05       -1.72      3.78 o
  -2  11   5        2.63        5.87      6.01 o
  -1  11   5        3.75        6.01      4.24 o
   0  11   5       17.66        9.93      4.70 o
   1  11   5        1.22        2.15      4.47 o
   2  11   5        7.21       -4.03      7.95 o
   3  11   5       12.88        4.54      7.14 o
   4  11   5       16.20       15.91      8.12 o
   5  11   5        2.44        5.52      7.14 o
  -3  12   5        2.60       10.06      6.17 o
  -2  12   5       30.50       39.74      6.87 o
  -1  12   5        4.62        1.88      4.90 o
   0  12   5       17.44       27.80      6.18 o
   1  12   5        1.31        1.69      4.93 o
   2  12   5        3.21        4.55      5.03 o
 -12   0   6        0.87        1.95      4.87 o
 -10   0   6      470.51      477.38     15.83 o
  -8   0   6      427.24      429.26     13.13 o
  -6   0   6       95.47      136.70      4.24 o
  -4   0   6     1432.47     1436.06     20.27 o
  -2   0   6       55.46       54.55      1.68 o
   0   0   6        0.08       11.96      0.97 o
   2   0   6       30.62       15.12      1.12 o
   4   0   6       16.74       22.55      1.54 o
   6   0   6      203.23      258.35      7.97 o
   8   0   6       50.72       48.40      7.63 o
  10   0   6      166.75      202.41     18.99 o
  12   0   6        0.10       -1.62      5.19 o
  14   0   6        0.02       -1.62      6.82 o
 -14   1   6       15.86       20.13      7.14 o
 -13   1   6       17.97       25.64      7.47 o
 -12   1   6       25.02       49.59      6.01 o
 -11   1   6      246.76      260.19      8.83 o
 -10   1   6      128.15      125.82      4.55 o
  -9   1   6       60.57       55.94      2.83 o
  -8   1   6       29.24       17.21      1.78 o
  -7   1   6      127.68      105.30      3.04 o
  -6   1   6      124.98      110.88      3.17 o
  -5   1   6     1191.25     1437.63     15.80 o
  -4   1   6     2443.05     2885.10     26.01 o
  -3   1   6      820.70      955.37      9.44 o
  -2   1   6      146.02      111.12      1.79 o
  -1   1   6     6185.93     5999.84     48.50 o
   0   1   6     1350.78     1516.65     14.31 o
   1   1   6     1071.34     1089.43     11.35 o
   2   1   6       18.93       19.10      0.74 o
   3   1   6     1673.90     1985.67     20.45 o
   4   1   6      153.81      127.87      2.63 o
   5   1   6      289.18      253.99      4.27 o
   6   1   6      169.47      196.51      4.25 o
   7   1   6        1.89        7.89      1.64 o
   8   1   6        4.66        5.09      1.71 o
   9   1   6       23.11       23.55      2.52 o
  10   1   6       17.62       22.27      3.12 o
  11   1   6      193.64      221.31      7.80 o
  12   1   6       14.50       22.32      5.16 o
  13   1   6       53.46       39.93      9.74 o
 -14   2   6        4.69       14.93      7.47 o
 -13   2   6       14.74       26.29      8.12 o
 -12   2   6       11.12       13.08      4.47 o
 -11   2   6        2.37       -0.78      2.61 o
 -10   2   6       57.71       58.73      3.33 o
  -9   2   6        0.42        1.84      1.77 o
  -8   2   6       53.95       60.91      2.81 o
  -7   2   6      122.09      100.09      2.78 o
  -6   2   6      689.41      686.84      8.25 o
  -5   2   6      154.63       91.85      3.50 o
  -4   2   6     4029.27     4241.78     39.10 o
  -3   2   6     2263.76     2156.00     22.08 o
  -2   2   6     3623.20     3963.21     41.97 o
  -1   2   6       61.01       53.45      1.60 o
   0   2   6        1.62        3.55      0.62 o
   1   2   6     4086.59     4199.80     43.97 o
   2   2   6     1281.65     1340.24     14.10 o
   3   2   6      265.96      234.20      4.72 o
   4   2   6      481.95      478.35      6.26 o
   5   2   6     1994.86     2096.26     24.06 o
   6   2   6        6.37        9.78      1.60 o
   7   2   6       25.62       15.28      1.93 o
   8   2   6        8.21        7.36      1.99 o
   9   2   6       64.85       89.46      4.14 o
  10   2   6       14.15       14.03      2.60 o
  11   2   6      219.32      250.36      7.92 o
  12   2   6       39.77       36.68      8.76 o
  13   2   6        2.13        0.00      6.49 o
 -13   3   6        0.18        4.22      6.49 o
 -12   3   6        7.64        6.27      3.43 o
 -11   3   6       13.45        5.63      3.11 o
 -10   3   6       36.64       47.03      3.77 o
  -9   3   6      558.94      564.19      9.76 o
  -8   3   6      228.67      249.86      5.15 o
  -7   3   6     1079.35     1147.39     13.94 o
  -6   3   6     1104.46     1076.82     10.94 o
  -5   3   6        3.48       -0.88      0.88 o
  -4   3   6       33.23       12.80      2.08 o
  -3   3   6       54.18       67.48      1.72 o
  -2   3   6     1000.64     1151.49     12.37 o
  -1   3   6     1415.21     1505.94     20.68 o
   0   3   6        2.06       21.61      2.13 o
   1   3   6     1604.94     1808.65     21.84 o
   2   3   6     4954.21     4796.21     44.20 o
   3   3   6     2341.19     2423.56     26.52 o
   4   3   6       15.46        5.88      1.10 o
   5   3   6       32.01       31.90      1.44 o
   6   3   6     1052.36     1070.92     13.91 o
   7   3   6       16.90       21.22      2.19 o
   8   3   6      197.89      178.33      4.87 o
   9   3   6      247.29      236.14      5.95 o
  10   3   6       30.28       29.74      4.28 o
  11   3   6       14.47       19.30      4.93 o
  12   3   6        7.60        2.92      4.36 o
  13   3   6        6.68       18.83      8.44 o
 -13   4   6       17.19       17.35      9.25 o
 -12   4   6       91.79      101.12      7.46 o
 -11   4   6       48.27       44.74      4.89 o
 -10   4   6       47.90       62.93      4.76 o
  -9   4   6       23.14       10.96      2.52 o
  -8   4   6       58.17       56.95      4.79 o
  -7   4   6        0.47        4.35      1.84 o
  -6   4   6     1916.02     2013.73     21.53 o
  -5   4   6      135.93      154.47      3.03 o
  -4   4   6      255.13      212.79      3.97 o
  -3   4   6      172.40      170.24      3.30 o
  -2   4   6      255.39      228.76      3.94 o
  -1   4   6       21.56       49.83      1.83 o
   0   4   6     4718.77     4830.35     47.78 o
   1   4   6     2075.49     2078.27     23.04 o
   2   4   6     1175.66     1301.83     15.26 o
   3   4   6     1641.37     1781.65     20.52 o
   4   4   6      125.69      179.07      3.30 o
   5   4   6       21.43       16.36      1.55 o
   6   4   6        5.68        6.38      1.50 o
   7   4   6      135.65      148.89      4.36 o
   8   4   6      444.29      435.05      9.22 o
   9   4   6      241.93      241.17      7.89 o
  10   4   6       74.34       65.71      5.33 o
  11   4   6       19.93       19.16      5.16 o
  12   4   6        1.93        0.99      4.47 o
 -12   5   6        4.88        6.28      4.67 o
 -11   5   6       12.65        9.42      3.65 o
 -10   5   6        2.08        0.67      2.99 o
  -9   5   6       47.67       38.49      3.86 o
  -8   5   6      184.92      172.73      5.48 o
  -7   5   6        1.72        3.90      2.31 o
  -6   5   6      829.09      828.18     11.59 o
  -5   5   6      148.03      156.41      4.27 o
  -4   5   6       88.56      128.33      2.94 o
  -3   5   6      432.68      370.63      5.61 o
  -2   5   6      571.23      646.25      8.50 o
  -1   5   6       29.92       29.70      1.77 o
   0   5   6       89.59      112.76      2.93 o
   1   5   6      513.06      507.17      6.91 o
   2   5   6      364.12      376.88      7.86 o
   3   5   6      448.48      542.21      7.19 o
   4   5   6      163.32      159.39      4.23 o
   5   5   6      782.77      844.76     11.58 o
   6   5   6        0.66       -1.65      2.01 o
   7   5   6       25.53       22.14      3.04 o
   8   5   6        0.40       -2.07      2.07 o
   9   5   6      121.90      142.13      6.37 o
  10   5   6       44.25       35.80      5.07 o
  11   5   6        7.90        4.89      4.70 o
  12   5   6        0.40       -0.65      6.17 o
 -12   6   6        2.52       12.66      7.14 o
 -11   6   6        1.24        1.92      3.42 o
 -10   6   6       27.52       33.22      4.62 o
  -9   6   6        0.02       -1.89      2.62 o
  -8   6   6       51.92       48.40      3.50 o
  -7   6   6        0.00       -1.17      1.83 o
  -6   6   6       57.14       54.75      3.59 o
  -5   6   6       11.24        9.61      1.83 o
  -4   6   6      396.09      413.07      7.51 o
  -3   6   6      346.23      349.20      6.53 o
  -2   6   6      124.72      130.88      3.40 o
  -1   6   6       47.05       38.39      2.00 o
   0   6   6       66.17       80.96      2.80 o
   1   6   6      412.29      464.48      7.21 o
   2   6   6       32.27       40.39      2.08 o
   3   6   6       89.46       85.59      2.61 o
   4   6   6       95.13       93.31      4.54 o
   5   6   6        0.33       -1.85      2.18 o
   6   6   6        0.01       -1.50      2.05 o
   7   6   6       59.88       55.72      4.20 o
   8   6   6        0.02       -2.59      2.59 o
   9   6   6       35.14       35.52      4.64 o
  10   6   6        7.41        1.68      3.23 o
  11   6   6        4.28       -0.32      5.84 o
 -11   7   6       15.72       25.00      8.12 o
 -10   7   6       17.29       13.99      6.49 o
  -9   7   6        4.40        7.27      4.71 o
  -8   7   6       27.89       30.05      3.92 o
  -7   7   6        0.04       -2.20      2.20 o
  -6   7   6      187.31      187.25      6.27 o
  -5   7   6        8.13        8.10      2.01 o
  -4   7   6        3.12        6.55      2.33 o
  -3   7   6       19.08       17.54      2.81 o
  -2   7   6      123.49      116.69      6.06 o
  -1   7   6        7.06        8.97      1.56 o
   0   7   6      357.62      431.89      7.15 o
   1   7   6        0.32        4.36      1.57 o
   2   7   6        1.37        8.42      2.20 o
   3   7   6      115.99       77.58      3.92 o
   4   7   6        1.48        0.72      1.80 o
   5   7   6       29.13       27.77      3.21 o
   6   7   6       66.86       50.66      4.08 o
   7   7   6       88.37       66.67      5.30 o
   8   7   6       16.54       12.22      3.55 o
   9   7   6        8.55        9.36      3.62 o
  10   7   6        8.50        4.51      3.56 o
  11   7   6        7.30       -5.84      6.17 o
 -10   8   6        1.24       10.71      6.82 o
  -9   8   6        4.98        5.47      3.46 o
  -8   8   6        1.40       -0.27      2.80 o
  -7   8   6        3.49        1.43      2.67 o
  -6   8   6        0.01       -0.56      3.65 o
  -5   8   6       43.27       55.15      4.02 o
  -4   8   6        3.12        3.26      2.72 o
  -3   8   6      183.87      226.57      6.94 o
  -2   8   6        0.94        0.05      1.95 o
  -1   8   6      788.75      835.04     13.37 o
   0   8   6      347.67      391.71      7.87 o
   1   8   6      101.58      101.10      4.19 o
   2   8   6        2.00        5.48      2.05 o
   3   8   6       11.00        9.86      3.29 o
   4   8   6      102.63      109.78      9.20 o
   5   8   6      155.70      163.47      7.80 o
   6   8   6       19.10       15.33      3.60 o
   7   8   6       14.16        5.25      3.36 o
   8   8   6        0.04       -0.07      3.04 o
   9   8   6        1.20        2.83      3.41 o
  10   8   6       10.21        6.27      5.16 o
  -9   9   6        7.57       13.55      4.06 o
  -8   9   6       21.38       17.88      3.98 o
  -7   9   6        0.26        3.27      4.11 o
  -6   9   6       16.98       12.59      4.34 o
  -5   9   6       52.43       68.37      4.54 o
  -4   9   6       10.53       15.56      2.98 o
  -3   9   6       10.05        7.35      2.41 o
  -2   9   6       12.68       11.92      2.55 o
  -1   9   6       55.41       58.89      4.40 o
   0   9   6        6.24       15.85      3.05 o
   1   9   6      172.61      217.44      8.67 o
   2   9   6      493.19      615.43     15.55 o
   3   9   6        5.22        5.45      3.51 o
   4   9   6       47.28       47.87      6.00 o
   5   9   6        1.93        1.45      3.74 o
   6   9   6       14.89       13.31      6.98 o
   7   9   6       15.47       13.75      5.36 o
   8   9   6        0.02       -0.41      3.62 o
   9   9   6        4.75        3.63      4.67 o
  -8  10   6        6.41       10.30      4.93 o
  -7  10   6       11.11       24.85      5.84 o
  -6  10   6        3.31        5.31      3.97 o
  -5  10   6        1.17        6.18      5.36 o
  -4  10   6        1.74       -0.32      3.90 o
  -3  10   6       23.65       23.23      6.39 o
  -2  10   6        9.21        1.39      3.69 o
  -1  10   6       47.10       47.37      6.33 o
   0  10   6       35.10       21.74      5.16 o
   1  10   6      123.56      119.96      8.76 o
   2  10   6        0.68        4.87      6.82 o
   3  10   6        6.32        1.95      5.52 o
   4  10   6       23.03       19.15      7.79 o
   5  10   6        0.54       -1.90      4.11 o
   6  10   6        5.39       -4.01      4.01 o
   7  10   6        1.66        3.61      3.60 o
   8  10   6       10.24       11.00      4.44 o
  -6  11   6        1.11       -1.30      6.17 o
  -5  11   6        8.23        9.09      6.82 o
  -4  11   6        4.88        8.12      4.82 o
  -3  11   6       11.11       14.85      5.03 o
  -2  11   6        0.98        0.83      4.11 o
  -1  11   6        0.53        8.39      4.60 o
   0  11   6        7.45        6.37      4.44 o
   1  11   6       28.29       25.30      6.98 o
   2  11   6        6.38        8.44      6.49 o
   3  11   6        6.52       -5.52      6.17 o
   4  11   6       53.19       50.32     10.39 o
   5  11   6        0.03       -6.17      6.17 o
  -3  12   6        6.33       13.96      7.79 o
  -2  12   6        0.40       14.61      7.47 o
  -1  12   6        9.04        9.81      5.39 o
   0  12   6        7.80        5.51      7.63 o
   1  12   6        1.24       -1.85      4.67 o
 -13   0   7       44.55       39.28      7.79 o
 -11   0   7      157.36      154.19     11.69 o
  -9   0   7      940.37      933.85     24.24 o
  -7   0   7        4.59        1.24      1.50 o
  -5   0   7        7.92        5.09      1.21 o
  -3   0   7      949.27     1082.04     17.44 o
  -1   0   7       39.81       44.62      2.13 o
   1   0   7      454.18      413.91      9.57 o
   3   0   7      181.00      212.43      4.31 o
   5   0   7       30.44       20.80      1.77 o
   7   0   7      661.90      601.69     15.95 o
   9   0   7        9.80       10.31      3.90 o
  11   0   7      413.97      442.54     36.19 o
  13   0   7        0.52       -3.57      6.17 o
 -14   1   7        4.76        3.90      5.52 o
 -13   1   7        6.72       11.36      6.82 o
 -12   1   7        1.37        4.28      3.90 o
 -11   1   7      110.56      123.06     13.47 o
 -10   1   7      135.39      130.43      6.50 o
  -9   1   7     1430.91     1400.21     18.33 o
  -8   1   7       28.23       20.16      2.04 o
  -7   1   7       40.61       38.54      2.35 o
  -6   1   7     1292.65     1247.70     18.63 o
  -5   1   7      287.59      400.65      5.82 o
  -4   1   7      497.12      573.29      6.86 o
  -3   1   7      223.59      316.10      4.36 o
  -2   1   7      157.30      165.11      2.35 o
  -1   1   7       53.45       66.32      1.39 o
   0   1   7      254.60      314.25      3.76 o
   1   1   7     1663.11     1664.44     15.88 o
   2   1   7     4925.11     4971.40     52.37 o
   3   1   7     2262.81     2180.29     22.36 o
   4   1   7        6.31       -0.93      0.93 o
   5   1   7      253.38      290.26      5.03 o
   6   1   7     1472.45     1408.06     17.27 o
   7   1   7        0.78        1.72      1.50 o
   8   1   7       13.77       15.23      2.11 o
   9   1   7       19.27       18.57      2.38 o
  10   1   7       24.56       33.60      3.61 o
  11   1   7       44.52       59.10      5.34 o
  12   1   7       15.51       12.30      4.87 o
  13   1   7       33.04       34.08      9.09 o
 -14   2   7        0.00       13.63      6.82 o
 -13   2   7        9.19        3.90      5.84 o
 -12   2   7        5.97       13.31      6.17 o
 -11   2   7       13.93       10.86      3.74 o
 -10   2   7       69.32       67.45      3.83 o
  -9   2   7      374.51      378.18      7.37 o
  -8   2   7       35.63       36.19      3.29 o
  -7   2   7       27.26       24.34      2.02 o
  -6   2   7      360.18      366.06      6.28 o
  -5   2   7      521.63      428.61      5.90 o
  -4   2   7      632.74      628.39      8.44 o
  -3   2   7     1039.36     1399.32     16.14 o
  -2   2   7      552.72      568.12      6.76 o
  -1   2   7      764.25      964.67     11.10 o
   0   2   7      452.64      506.19      6.92 o
   1   2   7      118.01      114.22      2.29 o
   2   2   7      697.36      758.78      9.44 o
   3   2   7      175.85      192.36      3.06 o
   4   2   7      225.17      267.38      4.45 o
   5   2   7       31.82       25.86      1.66 o
   6   2   7     1098.89     1054.35     13.67 o
   7   2   7      150.39      151.75      4.52 o
   8   2   7      646.75      647.64     11.28 o
   9   2   7        0.01       -1.60      1.78 o
  10   2   7        1.31        3.55      2.44 o
  11   2   7       94.27       84.55      5.01 o
  12   2   7       29.95       39.60      9.09 o
  13   2   7       11.67        5.52      7.47 o
 -13   3   7        1.24       16.88      7.14 o
 -12   3   7       49.22       55.21      8.12 o
 -11   3   7        1.73        3.85      3.65 o
 -10   3   7        0.82        1.76      2.50 o
  -9   3   7       22.87       31.61      2.90 o
  -8   3   7        0.01       -0.36      1.61 o
  -7   3   7      810.45      714.12     10.41 o
  -6   3   7      630.18      497.38      6.31 o
  -5   3   7      570.85      501.27      6.38 o
  -4   3   7       29.59        6.40      1.27 o
  -3   3   7       23.54       43.62      1.75 o
  -2   3   7      868.95      994.90     14.26 o
  -1   3   7     1886.83     1763.69     24.02 o
   0   3   7     1134.37     1234.93     15.21 o
   1   3   7     1982.95     1962.94     23.82 o
   2   3   7     1269.06     1246.44     12.15 o
   3   3   7       74.75       76.67      1.89 o
   4   3   7     1233.11     1244.04     16.36 o
   5   3   7      258.42      266.85      4.85 o
   6   3   7        9.22        8.03      1.50 o
   7   3   7      266.41      272.37      6.30 o
   8   3   7      214.49      217.06      5.96 o
   9   3   7      218.31      219.38      7.37 o
  10   3   7      112.04       94.84      5.24 o
  11   3   7       25.96       11.48      5.03 o
  12   3   7        4.81       11.69      7.14 o
  13   3   7       11.95       21.75      8.76 o
 -13   4   7        0.35       -3.41      4.36 o
 -12   4   7        2.75        5.26      4.34 o
 -11   4   7       15.01        9.59      4.11 o
 -10   4   7        4.30        3.73      4.17 o
  -9   4   7       12.00        5.89      2.41 o
  -8   4   7      496.77      452.35      9.21 o
  -7   4   7       55.09       66.45      3.66 o
  -6   4   7       62.94       45.86      2.98 o
  -5   4   7      139.53      141.68      4.12 o
  -4   4   7      205.95      197.91      3.85 o
  -3   4   7       69.67       69.33      2.17 o
  -2   4   7     1867.48     1816.91     18.95 o
  -1   4   7        0.37        8.27      1.20 o
   0   4   7      289.74      317.25      4.39 o
   1   4   7      128.88      181.33      4.40 o
   2   4   7       22.48       18.80      1.25 o
   3   4   7      756.67      714.64     10.23 o
   4   4   7      798.96      821.60      9.44 o
   5   4   7      134.09      121.06      3.54 o
   6   4   7        0.86        1.64      1.55 o
   7   4   7       30.12       31.77      2.60 o
   8   4   7       27.10       23.38      3.28 o
   9   4   7      104.60       90.94      6.33 o
  10   4   7        3.32       -0.88      2.74 o
  11   4   7       16.67       18.17      9.58 o
  12   4   7        0.05        0.89      4.70 o
 -12   5   7        0.42        4.54      6.17 o
 -11   5   7        1.49        6.55      4.29 o
 -10   5   7        8.98        5.84      4.54 o
  -9   5   7       69.81       60.14      5.08 o
  -8   5   7       36.72       39.58      3.51 o
  -7   5   7        0.92       -1.68      1.97 o
  -6   5   7       48.23       36.92      2.98 o
  -5   5   7      199.45      149.96      4.32 o
  -4   5   7        5.40        3.44      1.09 o
  -3   5   7       14.12       30.95      1.59 o
  -2   5   7       11.49       16.16      1.30 o
  -1   5   7        2.83        5.06      1.16 o
   0   5   7       16.44       24.35      1.80 o
   1   5   7       40.41       32.96      2.64 o
   2   5   7       20.64       38.42      2.69 o
   3   5   7      647.77      676.81      8.52 o
   4   5   7      106.72      139.84      3.60 o
   5   5   7      163.64      160.98      4.57 o
   6   5   7       41.99       36.65      4.94 o
   7   5   7       26.06       20.47      2.96 o
   8   5   7       85.91       71.37      4.69 o
   9   5   7       14.46       10.30      3.11 o
  10   5   7        3.25        0.94      2.91 o
  11   5   7        1.32        1.62      4.59 o
  12   5   7        0.14       -0.32      6.49 o
 -12   6   7       25.84       14.93      7.14 o
 -11   6   7        0.83        7.14      6.17 o
 -10   6   7        1.41       -3.73      3.73 o
  -9   6   7       34.45       33.73      8.44 o
  -8   6   7       14.74       13.32      3.80 o
  -7   6   7        2.58        0.74      2.27 o
  -6   6   7       58.72       51.71      3.56 o
  -5   6   7       95.96       94.57      3.61 o
  -4   6   7      108.00      113.10      4.14 o
  -3   6   7       53.47       45.71      2.46 o
  -2   6   7      443.53      465.18      6.88 o
  -1   6   7       13.81       23.31      1.83 o
   0   6   7       48.06       45.88      2.22 o
   1   6   7      127.72      172.55      5.15 o
   2   6   7       64.93       54.36      2.29 o
   3   6   7       29.85       27.32      2.15 o
   4   6   7      581.74      584.88     10.25 o
   5   6   7      137.64      149.06      5.68 o
   6   6   7        2.64        1.96      3.56 o
   7   6   7       12.36       20.61      3.75 o
   8   6   7        6.94        1.56      2.61 o
   9   6   7       43.33       36.70      6.74 o
  10   6   7        1.60        1.21      3.25 o
  11   6   7        1.93       -1.30      5.84 o
 -11   7   7       11.95       14.93      7.14 o
 -10   7   7       35.91       42.25      6.05 o
  -9   7   7        1.49        5.07      3.08 o
  -8   7   7        5.71        9.20      3.04 o
  -7   7   7        0.04        0.14      2.30 o
  -6   7   7       72.31       69.48      4.08 o
  -5   7   7        5.57        5.02      1.99 o
  -4   7   7      226.87      209.21      7.03 o
  -3   7   7      522.79      518.40     13.26 o
  -2   7   7        5.65        6.01      2.06 o
  -1   7   7      196.87      175.20      4.27 o
   0   7   7        6.84       -0.25      1.39 o
   1   7   7      973.46      958.49     13.99 o
   2   7   7       21.01       20.54      2.67 o
   3   7   7       26.19       25.21      2.80 o
   4   7   7       10.71       20.63      3.28 o
   5   7   7       56.80       60.27      4.07 o
   6   7   7       33.71       36.33      3.76 o
   7   7   7       37.79       42.82      5.21 o
   8   7   7       13.07       17.23      3.93 o
   9   7   7       54.28       64.16      5.97 o
  10   7   7        2.10        1.17      4.20 o
 -10   8   7        3.65       10.39      6.49 o
  -9   8   7        1.69        0.14      3.32 o
  -8   8   7        0.01       -0.60      2.80 o
  -7   8   7        0.61        1.33      4.51 o
  -6   8   7        6.32        2.79      2.86 o
  -5   8   7        6.20        4.79      2.60 o
  -4   8   7       37.18       48.49      3.80 o
  -3   8   7       49.16       38.97      3.34 o
  -2   8   7        9.66       -0.60      1.98 o
  -1   8   7       14.39       24.11      2.78 o
   0   8   7        4.66       -1.14      1.93 o
   1   8   7       20.42       29.36      2.76 o
   2   8   7       47.21       46.13      4.37 o
   3   8   7      143.96      126.96      6.49 o
   4   8   7       17.30        5.50      3.14 o
   5   8   7        2.46        0.81      3.67 o
   6   8   7      101.31      123.96     10.24 o
   7   8   7        0.22       -1.32      3.11 o
   8   8   7        1.09        3.80      3.43 o
   9   8   7        3.38       -2.63      3.43 o
  10   8   7        0.33        6.95      4.76 o
  -9   9   7       23.16       34.37      6.08 o
  -8   9   7        6.76       10.66      4.58 o
  -7   9   7       10.56       12.81      6.65 o
  -6   9   7        0.02        6.20      4.38 o
  -5   9   7       54.69       61.31      5.23 o
  -4   9   7       21.11       14.78      5.24 o
  -3   9   7        4.48        2.07      2.33 o
  -2   9   7        8.34        7.18      2.41 o
  -1   9   7        2.56       -2.25      2.25 o
   0   9   7        7.39        3.20      4.04 o
   1   9   7       45.29       47.80      4.92 o
   2   9   7        8.01       14.28      5.28 o
   3   9   7       12.16        9.59      3.88 o
   4   9   7        0.36       -2.23      3.42 o
   5   9   7        6.27       13.70      4.52 o
   6   9   7        0.10       -0.81      3.78 o
   7   9   7       13.71        9.07      8.28 o
   8   9   7       11.06        2.74      3.65 o
   9   9   7        6.83       17.68      8.60 o
  -8  10   7        2.66        6.72      4.57 o
  -7  10   7       38.40       44.19      6.61 o
  -6  10   7        1.01        5.73      4.29 o
  -5  10   7        1.28        4.73      3.82 o
  -4  10   7      114.83      111.85      6.85 o
  -3  10   7       10.74       14.44      4.80 o
  -2  10   7       26.04       28.79      5.36 o
  -1  10   7       11.76       10.94      4.47 o
   0  10   7        0.00        0.07      3.82 o
   1  10   7        0.31        2.17      4.71 o
   2  10   7       55.65       78.23     11.36 o
   3  10   7        0.63       -1.30      5.84 o
   4  10   7       22.68       12.34      6.82 o
   5  10   7        8.50        2.17      4.20 o
   6  10   7       15.08       19.32      5.68 o
   7  10   7        4.14       -1.93      5.03 o
   8  10   7       21.20       22.07      8.76 o
  -6  11   7        1.95       -6.82      6.82 o
  -5  11   7        0.31        4.87      7.14 o
  -4  11   7        4.92        8.82      5.03 o
  -3  11   7        4.75        5.92      4.67 o
  -2  11   7        0.22       -1.68      5.84 o
  -1  11   7        0.44       -3.34      8.12 o
   0  11   7        3.02        4.47      4.70 o
   1  11   7        7.31       17.53      7.79 o
   2  11   7       19.69       20.45      7.79 o
   3  11   7       25.15       25.32      8.44 o
   4  11   7       11.52       -3.90      6.17 o
   5  11   7        1.01       -4.22      6.82 o
  -3  12   7        6.58        6.82      6.49 o
  -2  12   7        3.60        9.09      6.82 o
  -1  12   7       13.18        9.41      7.47 o
   0  12   7        2.83        2.22      4.93 o
   1  12   7        2.13       -5.52      5.52 o
 -12   0   8       15.23       19.15      6.49 o
 -10   0   8       36.00       51.37      6.17 o
  -8   0   8       12.32       15.01      3.23 o
  -6   0   8     2083.21     2229.21     46.59 o
  -4   0   8      852.89     1191.91     21.11 o
  -2   0   8     4134.03     4142.86     48.61 o
   0   0   8     2160.09     2495.42     38.20 o
   2   0   8      401.27      225.42      7.15 o
   4   0   8      177.16      139.81      3.69 o
   6   0   8     1672.28     1947.07     27.14 o
   8   0   8        0.00        0.16      2.76 o
  10   0   8        9.34        1.50      3.28 o
  12   0   8       49.54       56.16     10.06 o
 -14   1   8       37.31       69.79     10.39 o
 -13   1   8       11.84       24.35      7.47 o
 -12   1   8        4.20        8.19      3.78 o
 -11   1   8       14.62       22.70      4.36 o
 -10   1   8       86.08       94.54      4.44 o
  -9   1   8       61.69       42.90      2.73 o
  -8   1   8      426.45      427.17      7.57 o
  -7   1   8      396.13      370.99      6.99 o
  -6   1   8       82.26       99.90      2.31 o
  -5   1   8       43.54       29.35      1.97 o
  -4   1   8      676.00      798.85     10.21 o
  -3   1   8       52.29       53.28      1.29 o
  -2   1   8      410.81      511.59      5.17 o
  -1   1   8     1462.84     1359.58     12.56 o
   0   1   8     3962.62     4254.20     41.46 o
   1   1   8     5991.57     6206.28     56.59 o
   2   1   8      689.13      759.27      9.23 o
   3   1   8      639.82      545.11      6.63 o
   4   1   8      579.53      542.75      6.88 o
   5   1   8       41.17       76.75      2.90 o
   6   1   8        0.74        1.74      1.71 o
   7   1   8      966.07      959.41     14.31 o
   8   1   8        1.80       -1.50      1.50 o
   9   1   8      298.08      291.60      6.98 o
  10   1   8        0.74       -2.44      2.44 o
  11   1   8       19.88       17.23      3.96 o
  12   1   8       12.41       17.87      4.93 o
  13   1   8       47.39       49.02     10.39 o
 -14   2   8        7.36       20.13      7.47 o
 -13   2   8       73.67       87.32     10.71 o
 -12   2   8        6.03       10.71      5.84 o
 -11   2   8       29.58       42.16     12.50 o
 -10   2   8       84.52       66.75      3.40 o
  -9   2   8      139.46      135.30      4.40 o
  -8   2   8       40.40       40.54      2.62 o
  -7   2   8        4.88        3.94      1.49 o
  -6   2   8        0.02        8.30      1.54 o
  -5   2   8      700.78      639.93      9.03 o
  -4   2   8     2582.41     2698.42     30.04 o
  -3   2   8       17.37        7.18      1.06 o
  -2   2   8       61.93       75.90      2.15 o
  -1   2   8      776.72      794.16      9.49 o
   0   2   8     3387.01     3470.48     34.02 o
   1   2   8      508.63      523.46      6.73 o
   2   2   8      340.89      336.57      5.49 o
   3   2   8        2.21       12.30      0.89 o
   4   2   8      103.06       86.45      2.30 o
   5   2   8        5.85       14.60      1.40 o
   6   2   8      192.42      206.14      4.46 o
   7   2   8        5.79        1.23      1.57 o
   8   2   8      113.50      118.12      4.39 o
   9   2   8        3.56        8.90      2.46 o
  10   2   8       16.23       22.70      3.16 o
  11   2   8        1.62        1.30      3.04 o
  12   2   8       39.87       37.01      9.41 o
  13   2   8        5.32       11.36      7.79 o
 -13   3   8        7.60       11.04      7.14 o
 -12   3   8        0.36        0.79      3.78 o
 -11   3   8        0.07        0.54      3.32 o
 -10   3   8       76.83       74.37      4.90 o
  -9   3   8        1.98        3.01      2.42 o
  -8   3   8       72.69       74.09      3.98 o
  -7   3   8        0.62        6.80      1.95 o
  -6   3   8      947.79      873.90     10.61 o
  -5   3   8        3.19       -0.91      0.91 o
  -4   3   8      146.87      113.84      2.65 o
  -3   3   8      115.48       98.28      2.29 o
  -2   3   8     1077.96     1149.19     14.36 o
  -1   3   8      204.24      173.94      3.12 o
   0   3   8       82.21       45.14      2.47 o
   1   3   8     1125.72     1356.14     17.11 o
   2   3   8     1145.15     1205.31     15.41 o
   3   3   8       40.69       24.02      1.13 o
   4   3   8      367.71      351.06      7.97 o
   5   3   8      236.30      210.43      4.17 o
   6   3   8        0.06       -0.73      1.19 o
   7   3   8      251.22      249.96      6.04 o
   8   3   8        2.19        0.69      3.20 o
   9   3   8        0.02       -1.88      1.88 o
  10   3   8       54.84       69.42      5.44 o
  11   3   8       18.73       23.59      5.52 o
  12   3   8       14.27       27.92      8.44 o
  13   3   8        7.08        8.76      7.47 o
 -13   4   8       39.01       56.27      6.87 o
 -12   4   8       14.52       27.30      5.26 o
 -11   4   8        4.12        1.46      3.67 o
 -10   4   8       61.20       81.16      6.61 o
  -9   4   8      328.80      338.94      9.55 o
  -8   4   8      137.45      128.38      5.22 o
  -7   4   8       85.67       84.88      5.62 o
  -6   4   8      366.77      388.72      6.30 o
  -5   4   8        1.11        1.03      1.17 o
  -4   4   8      445.23      379.34      6.36 o
  -3   4   8      316.40      340.16      7.44 o
  -2   4   8        2.84       -0.51      0.79 o
  -1   4   8      163.43      181.14      4.12 o
   0   4   8     1245.92     1378.26     15.82 o
   1   4   8     1624.53     1568.14     31.66 o
   2   4   8       17.45       18.34      1.21 o
   3   4   8      473.08      525.46      7.15 o
   4   4   8      520.25      475.54      6.09 o
   5   4   8       35.61       33.51      2.11 o
   6   4   8      209.45      207.18      5.94 o
   7   4   8        3.34        3.15      1.90 o
   8   4   8      158.70      156.64      6.22 o
   9   4   8      240.44      219.61      7.69 o
  10   4   8        8.82       14.73      3.77 o
  11   4   8        1.90        1.62      4.36 o
  12   4   8        3.90        6.83      5.16 o
 -12   5   8        2.17        9.41      6.49 o
 -11   5   8       64.05       56.44      6.51 o
 -10   5   8       15.21       17.29      5.19 o
  -9   5   8        0.59       -1.02      2.72 o
  -8   5   8      120.70      134.25      5.51 o
  -7   5   8      456.24      441.11      9.73 o
  -6   5   8       34.63       44.05      4.17 o
  -5   5   8       91.57      101.46      3.62 o
  -4   5   8        6.91        0.45      1.11 o
  -3   5   8       55.50       43.06      1.96 o
  -2   5   8       27.11       25.01      1.54 o
  -1   5   8     1350.92     1421.30     18.41 o
   0   5   8      203.03      204.34      3.43 o
   1   5   8      452.45      465.32      6.78 o
   2   5   8       38.28       37.45      2.95 o
   3   5   8        7.68       17.18      1.37 o
   4   5   8      418.35      387.15      6.42 o
   5   5   8       79.60       86.93      5.22 o
   6   5   8       66.29       57.21      4.33 o
   7   5   8       11.40       10.64      3.19 o
   8   5   8        0.03       -0.54      2.60 o
   9   5   8       14.25       14.26      3.62 o
  10   5   8       60.07       62.99      5.68 o
  11   5   8        7.49       -5.19      5.19 o
  12   5   8        0.41        4.22      6.17 o
 -11   6   8       20.32       19.80      7.79 o
 -10   6   8        8.85       10.26      5.84 o
  -9   6   8       52.89       59.61     14.45 o
  -8   6   8       48.60       45.05      3.80 o
  -7   6   8       49.68       47.84      3.66 o
  -6   6   8      122.82      110.67      5.01 o
  -5   6   8       24.45       31.68      2.52 o
  -4   6   8       50.16       54.12      2.80 o
  -3   6   8        5.82        9.34      1.71 o
  -2   6   8      303.39      313.08      5.34 o
  -1   6   8       14.11        9.01      1.55 o
   0   6   8      135.12      119.32      4.76 o
   1   6   8        7.61        4.10      1.56 o
   2   6   8       28.95       46.40      2.32 o
   3   6   8      120.69      151.45      3.83 o
   4   6   8       97.11       69.32      4.26 o
   5   6   8        0.43        1.53      2.26 o
   6   6   8        4.25       -0.47      2.21 o
   7   6   8        9.83       11.13      2.98 o
   8   6   8       20.34       20.09      3.91 o
   9   6   8       52.70       45.86      5.27 o
  10   6   8       46.27       41.33      5.41 o
  11   6   8        9.14       14.93      7.79 o
 -11   7   8       15.02       29.22      8.12 o
 -10   7   8        2.20       10.53      4.57 o
  -9   7   8        3.32        2.60      3.67 o
  -8   7   8        7.10        4.22      2.87 o
  -7   7   8        2.09        1.07      2.62 o
  -6   7   8      138.62      126.07      5.33 o
  -5   7   8      101.91      104.27      4.13 o
  -4   7   8        0.11        3.93      1.94 o
  -3   7   8        9.38        8.21      2.38 o
  -2   7   8        1.43       -0.81      1.95 o
  -1   7   8       27.72       30.76      2.20 o
   0   7   8       32.90       14.60      2.10 o
   1   7   8      151.04      183.61      4.94 o
   2   7   8       53.81       81.67      3.50 o
   3   7   8        8.76        3.24      2.63 o
   4   7   8        6.61        4.32      2.46 o
   5   7   8       17.42       19.70      3.17 o
   6   7   8        7.94       10.66      2.92 o
   7   7   8       24.23       45.38      4.80 o
   8   7   8        1.36       -1.22      2.95 o
   9   7   8        3.52        2.20      3.34 o
  10   7   8       12.72       17.23      5.49 o
 -10   8   8       10.48       28.89      8.44 o
  -9   8   8       31.12       21.11      4.17 o
  -8   8   8        0.00       -1.70      2.82 o
  -7   8   8       23.04       23.44      3.76 o
  -6   8   8       10.93        7.98      3.14 o
  -5   8   8       30.61       22.26      3.57 o
  -4   8   8      113.10      122.47      5.35 o
  -3   8   8       16.16        5.91      2.37 o
  -2   8   8      108.73      117.37      4.56 o
  -1   8   8      138.19      144.57      4.90 o
   0   8   8        9.37        3.58      2.01 o
   1   8   8        1.18       -2.71      2.71 o
   2   8   8      321.89      267.71      9.02 o
   3   8   8       76.81       78.56      5.44 o
   4   8   8      161.10      148.88      8.75 o
   5   8   8       35.74       24.08      4.90 o
   6   8   8       30.89       25.25      4.18 o
   7   8   8        0.00       -1.08      3.04 o
   8   8   8        0.40       -0.37      3.31 o
   9   8   8        2.99        2.38      3.74 o
  10   8   8       12.11       12.98      7.79 o
  -9   9   8        2.93        3.79      4.70 o
  -8   9   8       17.39       16.33      4.10 o
  -7   9   8        2.16        2.88      3.97 o
  -6   9   8       22.57       27.29      6.33 o
  -5   9   8        8.76        7.54      3.49 o
  -4   9   8       29.19       18.27      3.12 o
  -3   9   8       37.79       46.08      5.11 o
  -2   9   8       41.97       37.32      3.18 o
  -1   9   8        0.05       -2.60      2.60 o
   0   9   8       27.25       10.57      3.52 o
   1   9   8       57.27       61.34      6.77 o
   2   9   8       13.95       -0.65      6.17 o
   3   9   8       13.97       10.17      4.06 o
   4   9   8       19.34       17.31      4.80 o
   5   9   8        6.76       16.60      4.70 o
   6   9   8        5.54       16.30      5.07 o
   7   9   8        2.99       -2.18      3.90 o
   8   9   8        0.04        1.35      3.80 o
   9   9   8        0.04        1.74      4.90 o
  -8  10   8       16.08       24.67      5.97 o
  -7  10   8        0.10        4.56      6.17 o
  -6  10   8        2.83        7.14      7.14 o
  -5  10   8       18.87       21.87      7.79 o
  -4  10   8        5.42        6.69      4.87 o
  -3  10   8       17.24       25.55      5.16 o
  -2  10   8       11.52       13.90      4.84 o
  -1  10   8       13.28       12.85      4.80 o
   0  10   8       12.04        6.49      4.13 o
   1  10   8       21.87       37.33      8.44 o
   2  10   8        0.36       -0.32      5.84 o
   3  10   8        5.22       10.71      7.14 o
   4  10   8        6.59        3.25      6.49 o
   5  10   8        3.33        0.97      5.84 o
   6  10   8        0.81       -4.24      4.24 o
   7  10   8       17.43        6.98      5.28 o
  -6  11   8        1.12       10.71      7.79 o
  -5  11   8        4.27       12.98      7.47 o
  -4  11   8        8.79       14.93      7.47 o
  -3  11   8        3.89        3.22      4.76 o
  -2  11   8        3.61       -0.21      4.52 o
  -1  11   8       35.32       42.86      6.54 o
   0  11   8        0.44       -4.87      5.19 o
   1  11   8        0.71       -5.19      5.19 o
   2  11   8        0.32        3.25      6.49 o
   3  11   8        1.65       -6.17      6.17 o
   4  11   8       18.17       15.91      8.12 o
  -3  12   8        0.00       -2.92      6.49 o
  -2  12   8        7.67        3.25      6.82 o
  -1  12   8        3.84       14.28      7.79 o
   0  12   8        4.69        2.92      7.47 o
 -13   0   9       58.80       77.58      9.74 o
 -11   0   9        7.57        3.90      4.87 o
  -9   0   9      120.84      140.03      6.35 o
  -7   0   9       31.26       23.77      2.25 o
  -5   0   9     4009.51     4327.74     54.50 o
  -3   0   9     3776.15     3789.10     45.03 o
  -1   0   9      662.07      549.80     10.04 o
   1   0   9     2681.07     2827.85     43.54 o
   3   0   9      208.62      223.33      4.73 o
   5   0   9       40.91       37.94      2.35 o
   7   0   9      550.67      456.59     40.97 o
   9   0   9      295.20      294.67     16.23 o
  11   0   9       13.56       17.20      6.17 o
  13   0   9       31.23       23.70      8.44 o
 -14   1   9        0.44        8.76      6.82 o
 -13   1   9       70.05      104.85     11.36 o
 -12   1   9        0.89        9.32      5.19 o
 -11   1   9        6.87        8.00      2.95 o
 -10   1   9        0.66        1.84      2.20 o
  -9   1   9      103.54      101.04      4.63 o
  -8   1   9      201.23      184.11      4.74 o
  -7   1   9     1189.28     1117.85     13.63 o
  -6   1   9      566.18      463.19      6.87 o
  -5   1   9       37.69       26.02      1.60 o
  -4   1   9       49.02       40.56      1.78 o
  -3   1   9      565.11      612.21      6.31 o
  -2   1   9      882.19      925.09      8.65 o
  -1   1   9       28.41       32.04      1.62 o
   0   1   9      753.53      665.05      8.20 o
   1   1   9     8060.17     8406.37     76.28 o
   2   1   9     4636.60     4668.29     49.70 o
   3   1   9      262.88      288.66      3.82 o
   4   1   9      436.63      614.10      8.42 o
   5   1   9     1144.76     1127.48     13.98 o
   6   1   9       49.43       77.48      2.86 o
   7   1   9      208.21      213.07      5.39 o
   8   1   9        6.36       10.56      1.96 o
   9   1   9       33.25       29.08      2.70 o
  10   1   9       28.13       35.41      4.35 o
  11   1   9       13.19        2.24      3.65 o
  12   1   9       22.57       23.60      5.36 o
  13   1   9       35.75       42.85     10.06 o
 -13   2   9        1.70       18.18      7.14 o
 -12   2   9       23.96       34.08      7.79 o
 -11   2   9        4.44        8.31      3.51 o
 -10   2   9      235.49      232.24      5.93 o
  -9   2   9      168.12      181.63      5.04 o
  -8   2   9      543.62      502.64      9.12 o
  -7   2   9        0.60       -0.16      1.39 o
  -6   2   9      668.20      696.79      8.96 o
  -5   2   9      397.42      392.68      6.47 o
  -4   2   9       18.75       10.18      1.66 o
  -3   2   9     1662.69     1558.17     18.00 o
  -2   2   9      685.54      621.41      8.24 o
  -1   2   9      226.13      199.28      3.72 o
   0   2   9     3711.29     3989.49     39.08 o
   1   2   9      159.59      179.81      3.61 o
   2   2   9     2109.41     2279.11     27.64 o
   3   2   9      834.39      931.23     12.93 o
   4   2   9      441.62      477.86      6.77 o
   5   2   9      898.41      914.87     11.83 o
   6   2   9       66.25       56.91      2.45 o
   7   2   9      105.33      108.38      4.01 o
   8   2   9        7.02        3.41      2.08 o
   9   2   9        7.85        4.47      2.33 o
  10   2   9       31.21       26.08      3.36 o
  11   2   9        9.28        8.47      4.37 o
  12   2   9        2.12        7.47      6.49 o
  13   2   9        4.78        2.27      6.82 o
 -13   3   9        4.03        6.82      6.17 o
 -12   3   9        0.01        3.34      3.78 o
 -11   3   9       22.03       13.82      4.20 o
 -10   3   9        0.18        2.81      3.42 o
  -9   3   9       27.79       24.34      3.37 o
  -8   3   9      235.92      237.41      7.84 o
  -7   3   9      311.34      335.32      7.13 o
  -6   3   9       89.52      100.16      2.91 o
  -5   3   9       14.84       13.83      1.39 o
  -4   3   9      242.70      295.05      5.42 o
  -3   3   9      369.53      522.19      7.18 o
  -2   3   9      427.76      482.19      6.52 o
  -1   3   9      153.81      236.93      3.87 o
   0   3   9     2729.80     2895.03     34.35 o
   1   3   9        1.22        2.76      1.46 o
   2   3   9      182.68      249.54      3.99 o
   3   3   9      226.16      176.25      3.50 o
   4   3   9      615.57      622.89      9.36 o
   5   3   9      133.32      172.44      3.70 o
   6   3   9       43.66       42.40      2.50 o
   7   3   9       49.50       56.70      3.66 o
   8   3   9       74.48       80.47      4.38 o
   9   3   9      126.96      130.00      5.64 o
  10   3   9        0.00        0.88      2.60 o
  11   3   9        0.11        1.98      4.11 o
  12   3   9        6.41       10.71      7.14 o
 -13   4   9       13.22       17.67      6.82 o
 -12   4   9       11.74       11.81      4.47 o
 -11   4   9       82.90      100.27      7.63 o
 -10   4   9        8.84        9.26      3.88 o
  -9   4   9       30.26       27.19      4.45 o
  -8   4   9       23.02       17.70      3.34 o
  -7   4   9      104.02      119.99      6.53 o
  -6   4   9      477.88      472.04      9.29 o
  -5   4   9      333.45      327.58      7.14 o
  -4   4   9      130.10      121.97      4.42 o
  -3   4   9      661.21      730.90     10.42 o
  -2   4   9      100.27      165.61      3.65 o
  -1   4   9      633.14      615.66      8.63 o
   0   4   9        0.56        1.70      0.92 o
   1   4   9        7.59        9.72      1.26 o
   2   4   9       17.48       10.96      1.18 o
   3   4   9       38.88       35.84      2.49 o
   4   4   9      356.23      355.29      5.50 o
   5   4   9      616.79      551.49     10.55 o
   6   4   9      150.25      182.19      6.84 o
   7   4   9       80.45       85.45      4.29 o
   8   4   9       41.38       39.84      3.85 o
   9   4   9       65.77       73.65      4.89 o
  10   4   9       23.82       21.24      4.15 o
  11   4   9       15.34       25.36      6.33 o
  12   4   9        2.31       -4.41      5.03 o
 -12   5   9        0.30        2.27      5.84 o
 -11   5   9        5.44        6.95      4.34 o
 -10   5   9        9.01       10.06      7.30 o
  -9   5   9        4.92       11.55      3.39 o
  -8   5   9       91.82       87.57      6.35 o
  -7   5   9       43.55       42.11      3.52 o
  -6   5   9      574.98      559.84     13.92 o
  -5   5   9       73.93       41.92      2.53 o
  -4   5   9      515.28      518.93      9.80 o
  -3   5   9      107.16       79.87      2.81 o
  -2   5   9      108.72      111.11      3.48 o
  -1   5   9       52.66       58.85      2.45 o
   0   5   9     1328.50     1296.55     14.32 o
   1   5   9      143.87      122.64      3.16 o
   2   5   9       85.92       75.23      3.36 o
   3   5   9      201.59      202.94      3.93 o
   4   5   9      122.10      117.23      5.11 o
   5   5   9      547.52      494.24      9.10 o
   6   5   9      618.12      543.57     17.71 o
   7   5   9        7.37       10.20      2.74 o
   8   5   9      299.59      321.28      9.37 o
   9   5   9        4.07        1.63      3.10 o
  10   5   9       11.07       12.62      3.91 o
  11   5   9        4.38        7.47      6.82 o
 -11   6   9        1.42        8.44      6.49 o
 -10   6   9        5.88        4.45      4.11 o
  -9   6   9       12.09       14.59      4.29 o
  -8   6   9       15.77        9.34      2.75 o
  -7   6   9        0.01       -0.04      2.27 o
  -6   6   9        6.75        4.34      2.34 o
  -5   6   9        5.64        8.20      2.01 o
  -4   6   9      119.33      113.94      3.97 o
  -3   6   9      121.90       98.64      3.70 o
  -2   6   9       12.39       16.35      1.71 o
  -1   6   9       12.52       26.92      3.31 o
   0   6   9      119.51      124.65      3.87 o
   1   6   9      359.66      301.48      9.02 o
   2   6   9      206.96      222.13      4.64 o
   3   6   9     1063.34     1073.50     15.57 o
   4   6   9       20.30       21.07      3.28 o
   5   6   9      281.12      258.28      7.72 o
   6   6   9        2.81       -0.74      2.25 o
   7   6   9       12.29        5.33      2.70 o
   8   6   9       64.06       63.79      5.56 o
   9   6   9       19.99       24.56      4.43 o
  10   6   9        0.92       -0.30      3.33 o
  11   6   9        1.17        5.52      6.82 o
 -11   7   9        1.34        2.92      6.49 o
 -10   7   9       43.09       39.62     10.23 o
  -9   7   9        6.24        4.95      4.87 o
  -8   7   9        5.20        4.14      2.89 o
  -7   7   9      101.63      104.05      5.12 o
  -6   7   9       61.78       43.50      3.64 o
  -5   7   9        3.88        6.46      2.17 o
  -4   7   9       77.78       95.31      5.96 o
  -3   7   9      260.39      283.52      8.47 o
  -2   7   9       60.37       58.15      3.62 o
  -1   7   9        5.08        6.87      1.79 o
   0   7   9      161.25      120.99      4.21 o
   1   7   9      365.36      345.15      7.03 o
   2   7   9       16.47       19.77      2.77 o
   3   7   9      487.19      518.60     13.22 o
   4   7   9      441.57      488.82     12.38 o
   5   7   9       56.77       78.35      4.73 o
   6   7   9        1.58       -2.32      2.32 o
   7   7   9        0.67        2.35      3.04 o
   8   7   9       14.53       10.71      5.74 o
   9   7   9       17.86       11.89      4.87 o
  10   7   9        1.14        0.83      4.70 o
 -10   8   9        0.01        5.52      6.17 o
  -9   8   9       13.14       13.47      4.59 o
  -8   8   9        7.62        8.01      3.41 o
  -7   8   9        5.29        7.44      4.75 o
  -6   8   9        0.62        0.22      2.51 o
  -5   8   9       26.73       24.62      3.93 o
  -4   8   9        2.35       -2.31      2.31 o
  -3   8   9        2.03        3.04      2.30 o
  -2   8   9       20.24        8.52      2.34 o
  -1   8   9      158.44      156.22      5.69 o
   0   8   9       58.33       39.66      3.96 o
   1   8   9      241.96      228.13      8.16 o
   2   8   9       27.64       29.69      3.96 o
   3   8   9        1.16       -1.92      2.91 o
   4   8   9       73.82       54.38      7.08 o
   5   8   9        4.29       -0.38      3.65 o
   6   8   9       12.36       14.45      3.84 o
   7   8   9       63.35       61.70      5.75 o
   8   8   9        0.03       -2.62      3.29 o
   9   8   9       13.93       13.94      5.36 o
  10   8   9        8.56       23.70      8.12 o
  -9   9   9        0.29        3.57      6.49 o
  -8   9   9       42.27       50.61      7.64 o
  -7   9   9        4.68       15.91      5.05 o
  -6   9   9       15.27       22.39      5.16 o
  -5   9   9        0.54        2.57      3.36 o
  -4   9   9       37.77       40.82      3.96 o
  -3   9   9        3.60       -2.69      3.19 o
  -2   9   9       55.25       49.39      4.53 o
  -1   9   9        2.23       -1.95      3.90 o
   0   9   9       48.40       43.82      8.44 o
   1   9   9       27.28       17.20      7.14 o
   2   9   9       42.37       41.55      8.76 o
   3   9   9        0.63       -2.45      3.18 o
   4   9   9        3.97        4.65      3.97 o
   5   9   9       14.97       18.07      5.07 o
   6   9   9        2.24        4.54      4.36 o
   7   9   9       17.02       19.03      4.75 o
   8   9   9       17.15       25.19      6.00 o
   9   9   9       11.36       18.18      8.12 o
  -8  10   9        0.44        0.66      6.33 o
  -7  10   9        3.83       10.87      7.14 o
  -6  10   9        0.08        3.90      5.19 o
  -5  10   9        2.70        6.39      4.13 o
  -4  10   9        4.65        4.11      3.47 o
  -3  10   9        5.39        4.68     10.39 o
  -2  10   9       16.62       21.78      5.26 o
  -1  10   9        8.42        9.74      6.49 o
   0  10   9        0.16       -1.62      5.52 o
   1  10   9        2.97        0.97      5.52 o
   2  10   9        4.24       12.34      6.49 o
   3  10   9        2.71        2.60      6.17 o
   4  10   9        6.13        7.14      6.82 o
   5  10   9        4.54        0.32      6.49 o
   6  10   9        2.80        9.62      5.16 o
   7  10   9        3.15       14.57      5.72 o
  -5  11   9        0.81       -5.84      7.14 o
  -4  11   9        0.02       -5.19      6.82 o
  -3  11   9        3.32        3.86      4.67 o
  -2  11   9       27.30       29.67      6.08 o
  -1  11   9        1.07        5.19      6.49 o
   0  11   9        1.22        0.97      6.17 o
   1  11   9        0.59        1.62      6.17 o
   2  11   9        7.14        1.30      6.49 o
   3  11   9        0.03        2.92      7.14 o
   4  11   9       15.31       29.22      9.41 o
  -2  12   9        1.01        1.30      6.82 o
  -1  12   9        2.16        9.41      7.47 o
   0  12   9        1.16       -6.49      6.49 o
 -12   0  10      355.03      384.67     19.48 o
 -10   0  10      264.45      281.36     11.99 o
  -8   0  10       69.38       57.95      6.23 o
  -6   0  10      187.15      188.91      5.45 o
  -4   0  10      377.99      418.84      7.82 o
  -2   0  10        0.62        5.24      1.04 o
   0   0  10      249.66      286.32      5.50 o
   2   0  10     1581.78     1547.18     25.16 o
   4   0  10     1019.29     1250.45     18.33 o
   6   0  10        1.20        4.59      1.86 o
   8   0  10       19.92       27.00      3.88 o
  10   0  10      268.48      312.60     17.85 o
  12   0  10       90.46      101.28     12.66 o
 -13   1  10        7.72       17.53      7.14 o
 -12   1  10        3.15        7.84      4.11 o
 -11   1  10        4.50        8.10      3.06 o
 -10   1  10        1.97        3.18      2.19 o
  -9   1  10        0.14        0.82      1.58 o
  -8   1  10      180.73      177.55      4.76 o
  -7   1  10        3.27        1.75      1.33 o
  -6   1  10      673.70      754.65      9.89 o
  -5   1  10       19.90       17.38      1.49 o
  -4   1  10     3934.13     4140.67     36.33 o
  -3   1  10      758.18      782.80      7.73 o
  -2   1  10       61.89       57.55      1.73 o
  -1   1  10       30.53       50.61      1.44 o
   0   1  10        0.47        2.59      0.78 o
   1   1  10      850.25     1016.27     10.41 o
   2   1  10     7328.04     8165.03     85.85 o
   3   1  10      197.57      273.85      4.43 o
   4   1  10      169.63      140.12      2.56 o
   5   1  10       75.81       53.80      2.22 o
   6   1  10      481.93      506.77      7.85 o
   7   1  10       15.22        9.99      1.87 o
   8   1  10      260.54      251.27      6.21 o
   9   1  10        3.16        4.65      2.15 o
  10   1  10       74.25       85.10      5.74 o
  11   1  10        8.02        5.52      3.90 o
  12   1  10       33.11       35.52      6.18 o
  13   1  10        6.34       10.06      7.47 o
 -13   2  10        4.31        8.12      5.84 o
 -12   2  10        9.10       35.06      7.79 o
 -11   2  10       68.68       77.91      6.00 o
 -10   2  10      124.92      110.49      4.56 o
  -9   2  10       20.07       12.85      2.17 o
  -8   2  10       69.87       73.56      3.31 o
  -7   2  10        0.24        0.10      1.48 o
  -6   2  10      200.00      255.97      5.28 o
  -5   2  10      371.17      382.31      6.49 o
  -4   2  10      272.33      343.61      6.20 o
  -3   2  10      494.42      475.13      6.35 o
  -2   2  10      508.90      497.28      6.34 o
  -1   2  10      135.37      137.50      2.37 o
   0   2  10      228.15      231.90      3.34 o
   1   2  10      718.32      866.74     10.63 o
   2   2  10     2613.69     2871.30     34.44 o
   3   2  10     1623.25     1540.25     22.42 o
   4   2  10       66.15       71.75      2.35 o
   5   2  10      758.55      731.71     10.50 o
   6   2  10       19.66       29.57      2.27 o
   7   2  10      120.65      121.96      4.31 o
   8   2  10      152.34      141.70      5.45 o
   9   2  10       17.27       31.34      3.37 o
  10   2  10       22.55       29.18      3.47 o
  11   2  10        0.25        2.63      3.55 o
  12   2  10        9.06       -0.65      5.52 o
  13   2  10        1.91        5.84      7.14 o
 -13   3  10        0.97       10.06      7.14 o
 -12   3  10        3.74        1.33      6.65 o
 -11   3  10       37.92       34.55     14.93 o
 -10   3  10        3.16        4.06      3.44 o
  -9   3  10        0.01        1.49      2.51 o
  -8   3  10        5.26        2.87      1.94 o
  -7   3  10      279.78      312.95      6.92 o
  -6   3  10       16.06       22.31      1.75 o
  -5   3  10        1.51        8.17      1.58 o
  -4   3  10       43.28       28.61      1.93 o
  -3   3  10        1.67        0.25      1.00 o
  -2   3  10      138.48      162.39      3.30 o
  -1   3  10      963.73     1114.45     13.11 o
   0   3  10     2350.01     2318.56     28.04 o
   1   3  10     2263.07     2400.84     33.02 o
   2   3  10      204.76      242.78      4.02 o
   3   3  10     1091.51     1273.72     16.72 o
   4   3  10      389.08      379.88      7.93 o
   5   3  10       75.59       76.05      3.59 o
   6   3  10       42.44       43.08      3.16 o
   7   3  10        5.47        4.69      2.20 o
   8   3  10       33.74       36.50      5.48 o
   9   3  10       24.53       23.36      3.37 o
  10   3  10        0.56       -3.29      3.29 o
  11   3  10        0.65        2.68      3.97 o
  12   3  10       11.46       10.39      7.79 o
 -12   4  10        1.23        7.33      5.68 o
 -11   4  10        1.94       -1.60      3.55 o
 -10   4  10       33.50       27.50      6.33 o
  -9   4  10      301.31      295.34      9.98 o
  -8   4  10       12.90       12.51      3.15 o
  -7   4  10      216.21      205.18      7.45 o
  -6   4  10        0.12        3.47      1.90 o
  -5   4  10      532.23      452.47      8.92 o
  -4   4  10      750.38      673.31     14.73 o
  -3   4  10      935.33      934.19     12.50 o
  -2   4  10     1129.37     1142.21     13.51 o
  -1   4  10       34.47       56.66      1.98 o
   0   4  10      513.77      536.55     10.45 o
   1   4  10      852.95      992.20     13.42 o
   2   4  10      585.56      596.54     10.49 o
   3   4  10     1118.54     1115.77     17.37 o
   4   4  10       15.63       14.15      1.64 o
   5   4  10        2.97        3.57      1.55 o
   6   4  10      170.95      158.85      5.48 o
   7   4  10      304.06      332.94      9.87 o
   8   4  10        1.57        1.15      4.47 o
   9   4  10       32.07       38.45      4.07 o
  10   4  10        9.67       16.87      4.10 o
  11   4  10        0.02       -3.95      5.84 o
  12   4  10        1.06        1.62      6.82 o
 -12   5  10        0.01        7.47      6.82 o
 -11   5  10       27.69       25.32      5.45 o
 -10   5  10        9.84       16.87      5.03 o
  -9   5  10      176.15      170.17      8.94 o
  -8   5  10      155.76      154.72      7.04 o
  -7   5  10      102.33      103.49      5.61 o
  -6   5  10       38.28       34.51      3.58 o
  -5   5  10        4.66        5.72      2.25 o
  -4   5  10      258.40      211.65      4.73 o
  -3   5  10      353.05      353.64      6.36 o
  -2   5  10        4.02        9.34      1.38 o
  -1   5  10      879.77      876.96     11.04 o
   0   5  10      338.99      366.85      5.43 o
   1   5  10       56.09       91.87      2.95 o
   2   5  10       20.24       17.72      1.28 o
   3   5  10        4.58        8.52      1.94 o
   4   5  10       35.38       34.17      4.66 o
   5   5  10      494.09      493.08     15.46 o
   6   5  10       53.91       53.15      2.56 o
   7   5  10       20.28       10.11      2.14 o
   8   5  10       46.95       38.49      4.11 o
   9   5  10        2.85        3.02      3.30 o
  10   5  10       22.93       24.36      4.60 o
  11   5  10       16.79        8.44      7.14 o
 -11   6  10       27.16       50.96      9.74 o
 -10   6  10        7.55        4.37      4.01 o
  -9   6  10        7.51       11.93      5.36 o
  -8   6  10       34.06       34.16      4.18 o
  -7   6  10      207.84      208.05      7.95 o
  -6   6  10      509.19      499.90     15.23 o
  -5   6  10     1168.94     1197.23     26.38 o
  -4   6  10      147.39      149.07      6.93 o
  -3   6  10      321.78      297.38      5.85 o
  -2   6  10      115.27      123.41      3.62 o
  -1   6  10       60.21       66.96      2.95 o
   0   6  10      105.60       72.10      3.13 o
   1   6  10        1.39       -0.62      1.51 o
   2   6  10      323.65      253.09      5.90 o
   3   6  10      244.51      206.69      9.29 o
   4   6  10        6.11       11.10      2.22 o
   5   6  10      333.92      354.68      9.36 o
   6   6  10       37.72       28.60      3.59 o
   7   6  10        0.59        3.36      2.63 o
   8   6  10      114.31      120.57      7.12 o
   9   6  10        8.02        8.34      3.68 o
  10   6  10        0.96       -2.86      4.11 o
 -10   7  10        0.59        8.76      6.49 o
  -9   7  10        3.22        0.61      3.90 o
  -8   7  10       28.29       34.61      5.17 o
  -7   7  10        1.56        1.03      2.42 o
  -6   7  10      124.71      131.18      5.46 o
  -5   7  10      630.85      630.22     10.99 o
  -4   7  10       80.43      104.11      4.70 o
  -3   7  10       62.68       76.03      4.69 o
  -2   7  10      334.65      381.51     10.77 o
  -1   7  10       52.04       50.02      2.94 o
   0   7  10     1092.30     1139.66     23.44 o
   1   7  10      155.70      157.48      5.40 o
   2   7  10      696.14      752.64     16.64 o
   3   7  10      272.53      316.10     10.13 o
   4   7  10        0.78        6.14      2.67 o
   5   7  10        8.29       -1.93      2.41 o
   6   7  10       78.10       92.69      6.11 o
   7   7  10        0.08        7.15      3.25 o
   8   7  10       19.20       27.98      4.61 o
   9   7  10        1.26       -3.21      3.33 o
  10   7  10       17.12       17.68      5.85 o
 -10   8  10       12.80       15.26      7.47 o
  -9   8  10        0.46        7.14      4.34 o
  -8   8  10       16.29       19.79      3.96 o
  -7   8  10        0.55        0.63      2.99 o
  -6   8  10        1.07       -2.41      2.41 o
  -5   8  10       22.76       27.73      4.17 o
  -4   8  10      259.05      270.46      7.93 o
  -3   8  10      105.56      104.74      5.54 o
  -2   8  10       49.10       51.50      4.42 o
  -1   8  10        0.12        4.22      2.82 o
   0   8  10        6.67        4.73      2.87 o
   1   8  10       77.89      115.60      6.01 o
   2   8  10       37.88       41.43      4.44 o
   3   8  10       42.41       41.69      4.60 o
   4   8  10       41.93       40.36      5.62 o
   5   8  10        0.01        5.71      4.01 o
   6   8  10       71.55       56.65      5.50 o
   7   8  10        0.03        6.77      4.12 o
   8   8  10       15.50       17.85      5.66 o
   9   8  10        0.10       -2.58      4.29 o
  -9   9  10        1.91        5.52      6.82 o
  -8   9  10       14.24       18.73      7.32 o
  -7   9  10        1.85        2.35      4.38 o
  -6   9  10        2.84        5.10      4.01 o
  -5   9  10        0.40       -2.40      5.40 o
  -4   9  10        4.53        3.90      3.21 o
  -3   9  10       22.80       17.98      3.66 o
  -2   9  10       17.45       19.53      4.34 o
  -1   9  10        0.74        0.97      4.54 o
   0   9  10       43.38       50.96      8.76 o
   1   9  10       72.23       67.84     10.39 o
   2   9  10        5.97       20.78      7.79 o
   3   9  10       21.04       17.77      4.67 o
   4   9  10        1.72        2.16      3.88 o
   5   9  10       11.22        9.59      4.29 o
   6   9  10       19.58       10.54      5.68 o
   7   9  10        0.12       -1.58      3.66 o
   8   9  10       16.67       13.47      6.01 o
  -7  10  10        3.66        5.22      7.47 o
  -6  10  10        6.60        6.85      5.03 o
  -5  10  10        2.45        6.49      4.44 o
  -4  10  10        7.85        8.48      7.30 o
  -3  10  10        1.08       -2.27      5.19 o
  -2  10  10        2.20        1.95      5.52 o
  -1  10  10       24.60       21.75      7.14 o
   0  10  10        3.83       -0.97      5.19 o
   1  10  10        2.00        3.25      6.49 o
   2  10  10        0.67       -0.97      5.84 o
   3  10  10        4.21        7.79      6.49 o
   4  10  10        9.38        7.14      7.14 o
   5  10  10        3.29       10.71      7.79 o
   6  10  10        5.30        1.42      4.44 o
   7  10  10       10.09       18.83      8.44 o
  -5  11  10        0.39        4.54      7.14 o
  -3  11  10        7.71       20.78      7.79 o
  -2  11  10        0.02       -2.27      5.84 o
  -1  11  10       11.86        2.60      6.17 o
   0  11  10        0.28       -4.87      5.84 o
   1  11  10       20.70       30.51      8.76 o
   2  11  10        0.53       -4.22      6.17 o
   3  11  10       13.83       23.05      8.76 o
  -1  12  10        1.02       -1.62      6.17 o
 -13   0  11        4.67       12.66      6.17 o
 -11   0  11        4.22       20.13      6.17 o
  -9   0  11      413.37      422.19     11.53 o
  -7   0  11      426.09      405.41     10.03 o
  -5   0  11      501.50      474.12      8.89 o
  -3   0  11       32.48       12.46      1.58 o
  -1   0  11      392.02      416.17     10.29 o
   1   0  11     4251.83     4218.94     55.17 o
   3   0  11     8008.32     8746.04    130.17 o
   5   0  11        1.75        2.24      1.34 o
   7   0  11      327.07      358.40     10.32 o
   9   0  11      108.29      133.74     11.04 o
  11   0  11        0.99        5.19      5.84 o
  13   0  11       42.85       45.45     10.39 o
 -13   1  11       38.85       60.70      9.74 o
 -12   1  11       48.56       44.79      5.62 o
 -11   1  11        7.73        8.39      3.74 o
 -10   1  11        9.84        7.59      4.33 o
  -9   1  11        8.29        6.43      1.86 o
  -8   1  11        2.77       -0.28      1.57 o
  -7   1  11      311.77      297.91      5.56 o
  -6   1  11        1.54       -0.69      1.22 o
  -5   1  11      214.87      193.79      4.02 o
  -4   1  11      536.16      492.08      6.31 o
  -3   1  11      172.71      201.69      3.00 o
  -2   1  11       64.83       56.55      1.72 o
  -1   1  11      867.78      962.21     10.21 o
   0   1  11      467.69      513.74      6.49 o
   1   1  11      221.87      295.38      3.96 o
   2   1  11       50.21       40.89      1.74 o
   3   1  11     1740.07     1802.97     20.59 o
   4   1  11     1171.27     1035.79     11.84 o
   5   1  11      114.08       90.79      2.76 o
   6   1  11     1498.25     1443.63     19.70 o
   7   1  11      148.88      157.04      5.30 o
   8   1  11      162.59      163.99      6.23 o
   9   1  11       37.72       46.38      3.57 o
  10   1  11        5.68        3.18      3.55 o
  11   1  11        2.62        4.30      3.88 o
  12   1  11       12.02       15.62      7.79 o
  13   1  11       15.48       17.85      8.44 o
 -13   2  11        0.13       11.69      6.49 o
 -12   2  11       56.90       61.03      9.74 o
 -11   2  11       10.58       22.07      6.82 o
 -10   2  11       89.21       87.41      4.36 o
  -9   2  11       69.33       73.51      3.49 o
  -8   2  11       35.99       30.21      2.48 o
  -7   2  11       76.14       68.43      2.98 o
  -6   2  11      181.49      182.07      4.50 o
  -5   2  11        8.40       11.53      2.28 o
  -4   2  11       90.51       98.10      2.88 o
  -3   2  11        4.58        7.61      1.16 o
  -2   2  11      424.45      425.57      6.49 o
  -1   2  11     1047.03     1097.09     11.24 o
   0   2  11      120.85      105.39      2.82 o
   1   2  11      446.69      469.66      6.66 o
   2   2  11      111.94      118.56      3.35 o
   3   2  11      266.87      280.72      6.56 o
   4   2  11       73.78       90.51      2.27 o
   5   2  11       18.77       31.10      1.77 o
   6   2  11       45.45       46.49      2.60 o
   7   2  11      100.28       84.86      5.01 o
   8   2  11        7.86        3.98      2.29 o
   9   2  11        3.23        3.20      2.37 o
  10   2  11        7.05        4.50      2.59 o
  11   2  11        0.09       -0.18      5.03 o
  12   2  11        1.72        3.25      5.84 o
 -13   3  11       29.71       32.79      8.76 o
 -12   3  11        0.54        6.07      5.19 o
 -11   3  11        1.86       -0.74      3.51 o
 -10   3  11       17.46       18.82      4.29 o
  -9   3  11      584.49      561.69     12.76 o
  -8   3  11       36.08       45.23      3.20 o
  -7   3  11       21.85       15.52      2.30 o
  -6   3  11      397.05      343.99      6.91 o
  -5   3  11        0.42       -1.40      1.40 o
  -4   3  11      191.02      107.86      3.43 o
  -3   3  11       64.04       92.69      3.00 o
  -2   3  11       68.31       66.06      2.37 o
  -1   3  11     1185.07     1164.37     13.81 o
   0   3  11     1576.02     1595.35     19.98 o
   1   3  11       13.75        9.88      0.81 o
   2   3  11        3.89        0.34      1.09 o
   3   3  11      831.23      871.90     12.40 o
   4   3  11       17.45       13.14      2.39 o
   5   3  11       29.14       35.64      4.40 o
   6   3  11      498.78      474.74     11.85 o
   7   3  11      487.57      501.44     10.85 o
   8   3  11        1.90       -0.74      2.18 o
   9   3  11        0.24        0.11      2.28 o
  10   3  11       24.96       24.90      4.49 o
  11   3  11       12.59       16.92      9.09 o
  12   3  11       13.86       20.78      8.44 o
 -12   4  11       11.73        9.90      4.70 o
 -11   4  11       27.55       32.46     11.36 o
 -10   4  11        4.26        0.54      5.68 o
  -9   4  11       38.48       42.52      4.56 o
  -8   4  11       94.77       89.18      5.41 o
  -7   4  11      207.83      204.17      7.54 o
  -6   4  11        0.04       -0.83      1.75 o
  -5   4  11       33.42       37.11      2.36 o
  -4   4  11        0.10       -1.27      1.27 o
  -3   4  11      334.96      324.28      5.80 o
  -2   4  11      376.82      423.11      6.23 o
  -1   4  11      120.71      121.29      2.87 o
   0   4  11       72.96       55.33      2.12 o
   1   4  11      104.94      121.21      4.12 o
   2   4  11        5.70       -0.26      1.57 o
   3   4  11       95.19      101.42      3.07 o
   4   4  11        0.60        0.29      1.31 o
   5   4  11      224.60      217.57      5.43 o
   6   4  11      544.50      545.40     11.20 o
   7   4  11        0.24       -0.34      2.11 o
   8   4  11        1.40        8.10      3.25 o
   9   4  11        0.33        0.90      2.59 o
  10   4  11       62.83       67.51      5.87 o
  11   4  11        9.83        2.27      6.49 o
 -12   5  11       24.55       38.63      9.74 o
 -11   5  11        5.47        6.34      4.34 o
 -10   5  11       60.61       63.82      6.41 o
  -9   5  11       49.56       55.99      5.92 o
  -8   5  11       64.89       48.98      8.58 o
  -7   5  11        6.70        6.86      2.91 o
  -6   5  11        9.57       16.12      3.16 o
  -5   5  11       13.66       31.43      2.75 o
  -4   5  11       63.09       70.88      2.95 o
  -3   5  11       25.64       14.73      1.67 o
  -2   5  11       78.50       80.30      2.67 o
  -1   5  11       92.75       79.90      2.54 o
   0   5  11       64.86       77.90      2.52 o
   1   5  11       43.67       72.91      2.66 o
   2   5  11       55.87       50.65      3.28 o
   3   5  11        0.41        0.93      1.79 o
   4   5  11      543.53      517.79     10.39 o
   5   5  11      992.46     1042.94     24.91 o
   6   5  11       48.98       55.01      3.07 o
   7   5  11       36.28       43.98      3.06 o
   8   5  11        3.66       -0.58      3.56 o
   9   5  11        8.36       12.93      3.87 o
  10   5  11       44.16       65.30     10.80 o
  11   5  11        2.61       -1.62      5.84 o
 -11   6  11        0.08        5.19      6.49 o
 -10   6  11       26.17       20.54      5.13 o
  -9   6  11        1.00        4.77      4.22 o
  -8   6  11        7.29        4.33      2.99 o
  -7   6  11       15.89       12.03      3.39 o
  -6   6  11       38.17       43.06      4.05 o
  -5   6  11      148.33      176.85      5.83 o
  -4   6  11      650.24      654.76     12.05 o
  -3   6  11        1.92        4.24      1.55 o
  -2   6  11        4.03       10.21      1.77 o
  -1   6  11       82.85       80.72      5.24 o
   0   6  11       55.75       64.19      3.02 o
   1   6  11        5.71        3.68      2.13 o
   2   6  11        0.63        5.25      2.17 o
   3   6  11      112.04      101.54      4.02 o
   4   6  11       16.61       16.60      2.33 o
   5   6  11      115.84       94.79      5.06 o
   6   6  11       69.01       65.61      4.65 o
   7   6  11        0.01       -1.28      2.38 o
   8   6  11        1.77        1.65      3.23 o
   9   6  11        0.05       -0.86      3.10 o
  10   6  11       36.13       35.24      6.54 o
 -10   7  11        2.40        8.76      6.82 o
  -9   7  11        0.00        1.74      3.88 o
  -8   7  11        7.64        6.04      3.82 o
  -7   7  11       72.57       84.40      5.56 o
  -6   7  11      225.93      230.91     11.60 o
  -5   7  11      172.43      159.56      5.90 o
  -4   7  11        8.05       11.46      2.56 o
  -3   7  11       33.49       21.04      4.22 o
  -2   7  11        0.73        2.87      2.44 o
  -1   7  11        1.23        1.23      2.03 o
   0   7  11        0.17        3.45      2.25 o
   1   7  11      274.31      287.30      9.09 o
   2   7  11       58.90       58.02      4.83 o
   3   7  11      283.70      293.69     13.03 o
   4   7  11       30.59       26.37      3.34 o
   5   7  11       13.25       11.55      3.10 o
   6   7  11        0.19       -2.45      2.86 o
   7   7  11       25.13       37.79      7.68 o
   8   7  11       15.40       13.48      4.25 o
   9   7  11        5.56        4.49      4.44 o
  10   7  11        5.56        0.72      4.44 o
  -9   8  11        6.30        3.90      6.49 o
  -8   8  11        4.09        5.63      4.06 o
  -7   8  11       17.27       13.97      4.20 o
  -6   8  11       37.93       47.66      4.73 o
  -5   8  11      102.91      105.24     11.20 o
  -4   8  11        5.23       22.59      8.00 o
  -3   8  11       42.25       46.58      5.13 o
  -2   8  11      143.70      169.23      8.47 o
  -1   8  11       58.04       54.42      4.59 o
   0   8  11        0.54        4.63      2.87 o
   1   8  11      156.68      146.27      9.61 o
   2   8  11       15.96       16.07      3.81 o
   3   8  11       11.73       11.99      3.46 o
   4   8  11       13.12       16.88      4.57 o
   5   8  11        3.57        2.11      7.14 o
   6   8  11        3.08        0.43      6.71 o
   7   8  11       13.60       19.59      4.50 o
   8   8  11        0.04       -0.89      3.62 o
   9   8  11        7.89        8.00      5.68 o
  -8   9  11       19.07       13.46      6.98 o
  -7   9  11       13.55       21.75      7.47 o
  -6   9  11        0.02        5.84      5.52 o
  -5   9  11       15.19        7.14      5.84 o
  -4   9  11       48.29       52.40      7.14 o
  -3   9  11        0.42        1.40      3.55 o
  -2   9  11        5.62       -0.65      3.44 o
  -1   9  11        1.67       -1.30      4.87 o
   0   9  11        0.37       -4.87      5.19 o
   1   9  11       14.84       13.31      6.49 o
   2   9  11        0.77       -2.92      5.19 o
   3   9  11        2.33        4.63      3.74 o
   4   9  11        0.43        2.60      3.90 o
   5   9  11        3.81        1.82      4.22 o
   6   9  11       10.61        3.25      4.47 o
   7   9  11        0.34       -2.12      3.53 o
   8   9  11        6.86        7.23      6.49 o
  -7  10  11        0.01       10.06      6.49 o
  -6  10  11        0.40       10.39      6.49 o
  -5  10  11        0.91        9.41      6.17 o
  -3  10  11        5.13        8.44      6.17 o
  -2  10  11        4.44       -4.22      5.19 o
  -1  10  11        1.03        2.27      5.52 o
   0  10  11        0.95        0.65      5.52 o
   1  10  11        0.40       -4.54      4.54 o
   2  10  11        1.83       -1.95      6.17 o
   3  10  11        4.29        1.62      6.17 o
   4  10  11        0.01       -0.65      5.84 o
   5  10  11        0.03       -5.84      5.84 o
   6  10  11        0.44       -4.34      4.34 o
  -3  11  11        0.09        2.92      6.49 o
  -2  11  11       11.67       10.39      7.47 o
  -1  11  11        0.80        6.82      6.17 o
   0  11  11        0.08       -6.49      6.49 o
   1  11  11        3.63        8.76      6.82 o
   2  11  11        1.36       12.98      7.47 o
   3  11  11        2.07        2.27      6.49 o
 -12   0  12      124.31      152.89     12.66 o
 -10   0  12       12.32       20.98     11.20 o
  -8   0  12      372.08      339.03     21.32 o
  -6   0  12      591.27      483.36      9.39 o
  -4   0  12     2746.26     2911.97     39.84 o
  -2   0  12      293.41      349.37      6.22 o
   0   0  12        7.09       13.77      1.64 o
   2   0  12       50.34       11.33      1.91 o
   4   0  12     1498.27     1357.50     23.23 o
   6   0  12      309.95      264.36      7.23 o
   8   0  12      251.23      249.95     14.28 o
  10   0  12       16.98       25.00      7.14 o
  12   0  12       60.77       62.33     10.71 o
 -13   1  12        0.53       18.50      7.47 o
 -12   1  12       13.65       17.85      7.14 o
 -11   1  12        9.68       19.79      6.43 o
 -10   1  12        0.37        1.52      2.67 o
  -9   1  12      484.03      442.60      8.22 o
  -8   1  12       64.19       55.75      2.68 o
  -7   1  12       78.30       73.27      2.91 o
  -6   1  12      429.68      475.67      7.28 o
  -5   1  12       39.59       27.48      1.84 o
  -4   1  12        0.07        1.98      0.83 o
  -3   1  12       34.15       33.06      1.46 o
  -2   1  12      695.78      671.02      7.71 o
  -1   1  12     3019.17     2943.04     27.98 o
   0   1  12       42.28       46.03      1.61 o
   1   1  12      839.74      835.86      9.02 o
   2   1  12      501.51      637.53      7.19 o
   3   1  12       50.82       53.82      2.07 o
   4   1  12        0.37       -0.84      0.84 o
   5   1  12      374.01      332.45      5.65 o
   6   1  12      164.74      182.86      5.17 o
   7   1  12        1.32        0.72      1.90 o
   8   1  12        7.78        3.78      2.13 o
   9   1  12        0.53        0.00      2.25 o
  10   1  12       89.23       81.05      7.00 o
  11   1  12        4.20       -0.16      3.67 o
  12   1  12       26.01       27.36      6.08 o
 -13   2  12       26.74       46.10      9.41 o
 -12   2  12        2.54       22.07      7.14 o
 -11   2  12       36.41       60.70      9.09 o
 -10   2  12        1.49        0.63      2.17 o
  -9   2  12       13.41        8.51      2.11 o
  -8   2  12       11.22        4.23      1.86 o
  -7   2  12      142.37      130.97      4.11 o
  -6   2  12       45.80       27.03      2.16 o
  -5   2  12     1829.94     1729.36     21.03 o
  -4   2  12       41.15       13.40      1.54 o
  -3   2  12       20.05       31.04      1.68 o
  -2   2  12     1416.05     1492.12     16.21 o
  -1   2  12      285.93      332.35      4.05 o
   0   2  12      496.86      583.76      6.56 o
   1   2  12      782.52      845.97     11.86 o
   2   2  12       41.27       35.21      2.03 o
   3   2  12      828.71      727.02     10.82 o
   4   2  12       10.84       20.34      2.50 o
   5   2  12       51.86       67.54      3.53 o
   6   2  12       78.66       89.20      4.14 o
   7   2  12       46.02       41.22      4.64 o
   8   2  12       98.84      118.28      6.45 o
   9   2  12        2.41        5.23      2.57 o
  10   2  12        1.14       -1.33      2.70 o
  11   2  12        5.00        3.78      4.71 o
  12   2  12        2.03       -0.32      6.17 o
 -13   3  12        3.47       18.50      7.79 o
 -12   3  12       15.23       19.48      7.47 o
 -11   3  12        0.19        4.09      8.12 o
 -10   3  12       14.58       19.85      8.93 o
  -9   3  12       57.24       60.32      5.31 o
  -8   3  12       32.02       22.02      2.59 o
  -7   3  12      152.52      135.51      5.02 o
  -6   3  12        0.25       -0.05      1.59 o
  -5   3  12       43.05       32.92      3.94 o
  -4   3  12        0.22        0.31      1.38 o
  -3   3  12       10.41        8.72      1.56 o
  -2   3  12       18.60        7.97      1.29 o
  -1   3  12       49.19       43.72      1.82 o
   0   3  12      403.21      353.55      5.87 o
   1   3  12        0.68        1.84      0.96 o
   2   3  12      458.70      492.66      7.01 o
   3   3  12      265.00      194.04      4.58 o
   4   3  12        3.75        2.02      1.41 o
   5   3  12       98.41      105.02      4.44 o
   6   3  12       40.94       33.33      3.13 o
   7   3  12        0.07       -1.98      1.98 o
   8   3  12        2.31        0.67      2.27 o
   9   3  12       12.02        8.21      2.77 o
  10   3  12        0.74       -1.52      3.12 o
  11   3  12        0.78       -1.79      3.88 o
  12   3  12        0.12       -4.87      5.52 o
 -12   4  12        8.38        6.48      4.47 o
 -11   4  12       37.65       36.27      5.68 o
 -10   4  12       17.94       26.02      4.90 o
  -9   4  12        0.08       -1.92      2.67 o
  -8   4  12       56.43       42.88      4.74 o
  -7   4  12      178.84      144.35      6.36 o
  -6   4  12       20.64       31.35      2.86 o
  -5   4  12        2.34        0.15      1.57 o
  -4   4  12      104.33       80.08      4.26 o
  -3   4  12       44.88       37.52      2.52 o
  -2   4  12        2.56       -0.61      1.18 o
  -1   4  12       65.67       67.16      2.32 o
   0   4  12       11.07       12.58      1.36 o
   1   4  12        0.72        0.75      1.59 o
   2   4  12      293.99      298.33      7.00 o
   3   4  12      387.56      386.06      6.65 o
   4   4  12        0.09        1.41      1.49 o
   5   4  12       86.84       94.47      3.96 o
   6   4  12       30.26       31.27      3.16 o
   7   4  12       49.17       42.73      4.09 o
   8   4  12       16.46       15.21      4.35 o
   9   4  12       12.00        1.87      3.36 o
  10   4  12        0.50       -2.24      3.37 o
  11   4  12       17.88       38.20      6.89 o
 -11   5  12        4.16        6.82      6.82 o
 -10   5  12        9.07        9.63      3.97 o
  -9   5  12        2.97        5.63      4.87 o
  -8   5  12       15.24       15.43      3.94 o
  -7   5  12       46.06       54.53      4.62 o
  -6   5  12       36.99       27.61      3.53 o
  -5   5  12       29.13       23.90      3.00 o
  -4   5  12      159.68      203.95      5.66 o
  -3   5  12        9.82       13.14      1.76 o
  -2   5  12       55.13       49.95      2.37 o
  -1   5  12      833.03      866.85     14.69 o
   0   5  12       72.83       92.48      3.90 o
   1   5  12      815.51      845.24     14.17 o
   2   5  12       41.41       34.67      3.50 o
   3   5  12      156.23      178.53      5.65 o
   4   5  12      592.94      593.70     11.64 o
   5   5  12      464.99      467.03     10.16 o
   6   5  12      159.53      134.44     14.14 o
   7   5  12      316.07      310.40      8.06 o
   8   5  12       16.26        7.96      2.41 o
   9   5  12        0.81        3.04      3.31 o
  10   5  12       53.69       73.25      6.60 o
  11   5  12       12.08       21.42      8.12 o
 -11   6  12       30.29       48.04      9.74 o
 -10   6  12       40.32       36.45      8.28 o
  -9   6  12        0.02       -0.09      3.42 o
  -8   6  12       36.32       28.15      4.00 o
  -7   6  12        0.52        0.45      2.74 o
  -6   6  12      123.45      135.76      7.18 o
  -5   6  12      370.54      353.69      8.37 o
  -4   6  12      100.66       75.25      4.95 o
  -3   6  12        0.76        2.99      1.53 o
  -2   6  12        0.28       -1.16      1.38 o
  -1   6  12       70.74       96.71      4.61 o
   0   6  12     1104.24     1157.61     18.79 o
   1   6  12      200.20      209.00      6.28 o
   2   6  12      195.50      241.82      6.05 o
   3   6  12      107.60       98.33      4.11 o
   4   6  12       20.65       23.09      2.63 o
   5   6  12       62.44       60.23      4.54 o
   6   6  12       21.77       13.66      3.19 o
   7   6  12       18.26       21.29      4.06 o
   8   6  12      100.37      103.55      6.99 o
   9   6  12       57.58       57.20      6.05 o
  10   6  12        1.95        6.14      5.03 o
 -10   7  12        3.66        8.44      6.49 o
  -9   7  12        3.75        2.97      4.01 o
  -8   7  12       71.42       68.63      6.65 o
  -7   7  12       17.22       15.23      3.62 o
  -6   7  12        1.21       -1.12      2.70 o
  -5   7  12       40.78       47.90      6.31 o
  -4   7  12      356.56      304.66      7.72 o
  -3   7  12        7.76        7.12      4.83 o
  -2   7  12       32.18       26.79      4.20 o
  -1   7  12       43.83       46.35      4.36 o
   0   7  12      553.22      505.25     12.32 o
   1   7  12        0.29       -2.04      2.10 o
   2   7  12       79.18       70.20      5.25 o
   3   7  12        9.45        6.09      3.01 o
   4   7  12       20.79       14.75      2.99 o
   5   7  12       29.73       24.29      3.53 o
   6   7  12        0.00        0.73      3.01 o
   7   7  12        3.69        4.59      3.49 o
   8   7  12       24.68       18.23      4.48 o
   9   7  12        1.15        6.23      4.80 o
  10   7  12       23.35       24.02      8.76 o
  -9   8  12        3.07       11.36      6.82 o
  -8   8  12        1.41        7.55      8.12 o
  -7   8  12       18.72       10.02      7.95 o
  -6   8  12       25.10       26.80      5.32 o
  -5   8  12       13.27        8.76      5.84 o
  -4   8  12      132.83      132.27      7.79 o
  -3   8  12      128.31      132.09      7.79 o
  -2   8  12       30.48       35.78      4.10 o
  -1   8  12        0.05        1.89      3.92 o
   0   8  12       19.21       19.24      3.53 o
   1   8  12        2.82        0.02      2.55 o
   2   8  12       35.54       37.63      4.44 o
   3   8  12       82.46       70.41     12.34 o
   4   8  12        1.28       -2.61      3.09 o
   5   8  12        0.16       -3.21      3.21 o
   6   8  12        2.08       -0.69      3.15 o
   7   8  12        6.14        5.59      3.74 o
   8   8  12        0.00       -1.22      3.84 o
   9   8  12       13.49       19.80      9.09 o
  -8   9  12        1.49        8.39      9.41 o
  -7   9  12       39.22       47.72      9.09 o
  -6   9  12        9.76       12.98      6.49 o
  -5   9  12        0.89        0.65      5.52 o
  -4   9  12        2.66        1.33      3.78 o
  -3   9  12       22.48       29.97      5.03 o
  -2   9  12       25.65       30.16      5.03 o
  -1   9  12       29.24       50.96      9.09 o
   0   9  12       18.71       31.49      8.12 o
   1   9  12        5.59        8.76      6.49 o
   2   9  12        3.91        0.97      5.52 o
   3   9  12        2.01        3.80      3.78 o
   4   9  12        9.92       13.33      6.01 o
   5   9  12        0.20       -3.52      5.36 o
   6   9  12        6.35        6.04      4.84 o
   7   9  12        5.09        7.06      4.09 o
   8   9  12       15.43       22.72      8.76 o
  -7  10  12        0.04       15.26      7.47 o
  -6  10  12        0.00       22.07      7.47 o
  -5  10  12        0.37        4.87      5.84 o
  -3  10  12        0.18        6.82      6.17 o
  -2  10  12        1.96        8.12      6.49 o
  -1  10  12       17.17       19.80      7.47 o
   0  10  12        4.86       14.93      7.14 o
   1  10  12        7.94        4.87      6.82 o
   2  10  12        1.98       12.34      7.47 o
   3  10  12       18.19       19.48      8.12 o
   4  10  12       28.78       25.00      8.76 o
   5  10  12        3.59       -2.92      6.82 o
   6  10  12        0.30        1.30      6.82 o
  -3  11  12        0.56        8.76      7.14 o
  -2  11  12       11.94       21.42      7.79 o
  -1  11  12        3.44       -1.95      5.84 o
   0  11  12        0.28       -2.60      6.17 o
   1  11  12       11.17        2.60      6.49 o
   2  11  12        2.37        8.44      7.79 o
 -13   0  13       71.40      107.45     11.69 o
 -11   0  13       35.49       30.51      7.14 o
  -9   0  13       27.40       25.38      3.67 o
  -7   0  13       57.38       67.57      3.45 o
  -5   0  13     2775.61     2688.11     37.48 o
  -3   0  13      249.40      201.46      5.14 o
  -1   0  13        2.94        5.32      1.38 o
   1   0  13     6391.58     6780.15     78.74 o
   3   0  13     1189.60     1422.80     26.78 o
   5   0  13      170.25      173.01      4.80 o
   7   0  13      450.74      472.34     28.08 o
   9   0  13        8.20        0.00      4.54 o
  11   0  13        7.59        4.22      5.84 o
 -12   1  13        1.92        1.30      5.84 o
 -11   1  13       64.14       74.56      9.13 o
 -10   1  13        1.22        4.42      3.47 o
  -9   1  13        1.22        3.24      1.84 o
  -8   1  13        0.39        0.91      1.47 o
  -7   1  13      155.64      159.07      4.13 o
  -6   1  13       64.53       57.22      2.55 o
  -5   1  13      128.33      154.91      3.80 o
  -4   1  13        5.35        5.50      0.95 o
  -3   1  13       46.62       52.10      1.82 o
  -2   1  13       56.08       49.77      2.74 o
  -1   1  13      120.67      148.98      4.66 o
   0   1  13      334.00      306.53      4.67 o
   1   1  13      198.28      219.62      3.43 o
   2   1  13      287.04      300.36      4.21 o
   3   1  13        5.31        9.31      1.29 o
   4   1  13      121.47       93.10      2.78 o
   5   1  13       15.17       10.86      1.87 o
   6   1  13       57.29       60.70      6.37 o
   7   1  13      306.17      311.71      7.90 o
   8   1  13       10.16       10.28      2.81 o
   9   1  13       10.92       17.83      4.38 o
  10   1  13       19.83       18.77      4.54 o
  11   1  13        1.72       -3.19      4.22 o
  12   1  13       19.83       16.76      5.36 o
 -13   2  13       23.34       40.58      9.09 o
 -12   2  13       17.15       18.83      7.47 o
 -11   2  13        1.74       -0.76      3.55 o
 -10   2  13       24.49       19.71      3.58 o
  -9   2  13       79.57       72.05      3.57 o
  -8   2  13      156.87      141.87      4.53 o
  -7   2  13      113.35      104.69      3.80 o
  -6   2  13      108.70       97.83      4.06 o
  -5   2  13      122.58      103.22      3.56 o
  -4   2  13     1033.82     1011.78     13.12 o
  -3   2  13        0.24        3.38      1.28 o
  -2   2  13      524.93      498.87      6.10 o
  -1   2  13      136.12      152.28      2.73 o
   0   2  13      150.66      113.48      2.29 o
   1   2  13       34.78       52.53      1.58 o
   2   2  13      320.45      320.52      8.51 o
   3   2  13      230.89      237.78      5.19 o
   4   2  13      195.15      239.85      6.31 o
   5   2  13      132.45      135.37      4.95 o
   6   2  13      354.75      353.58      8.42 o
   7   2  13      771.33      749.46     14.29 o
   8   2  13       71.18       72.06      4.41 o
   9   2  13       36.09       45.44      4.47 o
  10   2  13       26.65       17.28      3.55 o
  11   2  13       10.28        7.60      4.57 o
  12   2  13        1.13       -2.27      5.19 o
 -12   3  13        0.00        7.47      6.49 o
 -11   3  13       24.16       27.55      4.90 o
 -10   3  13      115.52      112.41      7.39 o
  -9   3  13      228.93      216.83      8.43 o
  -8   3  13       23.17       25.24      2.75 o
  -7   3  13        0.19       -2.34      2.34 o
  -6   3  13       24.83       25.54      2.70 o
  -5   3  13      259.84      261.19      5.90 o
  -4   3  13      127.33       96.53      3.83 o
  -3   3  13       34.91       29.25      2.17 o
  -2   3  13       48.26       44.15      2.06 o
  -1   3  13      200.25      163.08      3.56 o
   0   3  13        0.38       -0.87      0.87 o
   1   3  13        3.06       -0.08      0.98 o
   2   3  13        6.24        4.92      1.38 o
   3   3  13        6.90        2.36      1.40 o
   4   3  13        0.35       -1.36      1.47 o
   5   3  13       17.26       11.98      2.81 o
   6   3  13        1.27       -1.89      1.89 o
   7   3  13       97.16      107.75      5.39 o
   8   3  13       83.10       74.74      4.60 o
   9   3  13       58.98       62.46      5.43 o
  10   3  13        0.54        1.88      4.11 o
  11   3  13        1.51       -3.97      3.97 o
 -12   4  13       24.09       43.17      9.09 o
 -11   4  13        2.12       -3.51      3.51 o
 -10   4  13       17.35       13.39      8.60 o
  -9   4  13      113.78      106.20      7.16 o
  -8   4  13       52.27       57.11      4.70 o
  -7   4  13       22.37       20.33      3.38 o
  -6   4  13       98.31       94.24      4.38 o
  -5   4  13      127.55      125.32      4.60 o
  -4   4  13        1.34        0.89      1.74 o
  -3   4  13        3.45        2.11      1.51 o
  -2   4  13       12.32        9.88      1.93 o
  -1   4  13      105.03      122.46      4.13 o
   0   4  13      774.49      762.57     10.08 o
   1   4  13       72.81       63.32      3.43 o
   2   4  13      137.26      128.83      4.65 o
   3   4  13      282.58      309.41      5.87 o
   4   4  13      122.65      148.97      4.48 o
   5   4  13      779.78      731.69     11.67 o
   6   4  13      116.39       98.47      3.98 o
   7   4  13       18.41       26.42      3.47 o
   8   4  13       12.02       11.31      3.60 o
   9   4  13       13.20       14.42      4.32 o
  10   4  13        2.42        2.75      4.34 o
  11   4  13        0.00        1.95      6.17 o
 -11   5  13       16.23       26.29      7.79 o
 -10   5  13        0.28       -3.08      3.44 o
  -9   5  13       17.56       19.71      6.49 o
  -8   5  13       39.88       44.95      4.62 o
  -7   5  13      299.97      291.23      9.73 o
  -6   5  13       65.26       58.72      5.75 o
  -5   5  13        4.24       -0.61      2.03 o
  -4   5  13       10.14       17.34      2.32 o
  -3   5  13       79.25      112.59      3.72 o
  -2   5  13       23.07       24.71      2.22 o
  -1   5  13     1045.00      986.26     13.71 o
   0   5  13      326.30      329.70      7.55 o
   1   5  13      152.94      150.22      5.17 o
   2   5  13       61.61       73.99      3.79 o
   3   5  13      189.76      185.64      5.88 o
   4   5  13       89.08       84.06      4.25 o
   5   5  13      182.89      147.62      5.54 o
   6   5  13       19.61       34.37      3.36 o
   7   5  13       28.95       21.00      2.83 o
   8   5  13        0.01       -1.12      2.15 o
   9   5  13        1.29        3.91      3.50 o
  10   5  13        2.32        8.43      4.90 o
 -11   6  13        2.92        2.27      7.47 o
 -10   6  13        0.14        9.41      6.49 o
  -9   6  13        6.63        3.86      3.78 o
  -8   6  13        8.16       10.32      4.54 o
  -7   6  13       19.43       26.59      3.77 o
  -6   6  13      271.32      274.69      8.97 o
  -5   6  13       44.00       59.97      3.76 o
  -4   6  13       43.51       35.78      3.06 o
  -3   6  13      183.66      197.98      4.98 o
  -2   6  13        0.93       -1.35      1.43 o
  -1   6  13        1.34       -0.40      2.22 o
   0   6  13      481.73      430.24      9.51 o
   1   6  13        2.95       -1.75      2.06 o
   2   6  13       46.20       27.76      2.72 o
   3   6  13       40.35       39.30      3.44 o
   4   6  13      101.40       90.27      4.32 o
   5   6  13       30.76       36.46      3.89 o
   6   6  13       26.76       36.65      4.14 o
   7   6  13       48.14       44.42      5.24 o
   8   6  13        5.79        6.68      3.65 o
   9   6  13       22.05       28.85      5.18 o
  10   6  13        1.08       -2.39      4.34 o
 -10   7  13        4.59        0.32      6.17 o
  -9   7  13        9.36       11.96      8.28 o
  -8   7  13        3.13        4.25      3.78 o
  -7   7  13        9.40       10.21      4.10 o
  -6   7  13       10.65        6.82      3.05 o
  -5   7  13        0.18        0.62      2.67 o
  -4   7  13        3.98        3.27      2.32 o
  -3   7  13       18.83       31.89      4.59 o
  -2   7  13       13.81        7.36      3.73 o
  -1   7  13        4.77        0.73      2.06 o
   0   7  13       23.61       14.55      2.74 o
   1   7  13        2.46        1.66      2.25 o
   2   7  13       77.77       80.13      5.62 o
   3   7  13        3.35        1.80      2.78 o
   4   7  13       10.11        9.61      2.84 o
   5   7  13       13.13        8.42      3.41 o
   6   7  13       29.00       22.87      4.19 o
   7   7  13        1.93        0.18      3.36 o
   8   7  13       30.05       30.16      5.59 o
   9   7  13       13.52       21.11      5.95 o
  10   7  13        4.60        4.22      7.79 o
  -9   8  13        4.16        6.17      6.82 o
  -8   8  13       68.08       71.98      6.84 o
  -7   8  13        0.01        0.06      3.59 o
  -6   8  13        4.54        0.64      3.51 o
  -5   8  13       23.21       32.14      7.47 o
  -4   8  13        1.65       -3.32      3.32 o
  -3   8  13        5.48        8.78      4.71 o
  -2   8  13       53.54       57.94      5.82 o
  -1   8  13       14.08        8.56      3.78 o
   0   8  13       27.94       23.47      4.60 o
   1   8  13       56.98       38.84      4.98 o
   2   8  13        0.44       -3.57      3.57 o
   3   8  13       23.48       24.26      4.99 o
   4   8  13        0.03       -3.02      3.51 o
   5   8  13       11.08        8.02      4.24 o
   6   8  13       13.12       14.46      5.55 o
   7   8  13        0.38       -2.00      3.58 o
   8   8  13        7.71       16.07      5.39 o
   9   8  13        2.88        4.87      7.14 o
  -8   9  13        1.62        5.52      6.82 o
  -7   9  13        0.24        7.22      5.68 o
  -6   9  13       12.79       29.86      7.79 o
  -5   9  13        1.47       14.28      6.82 o
  -4   9  13        2.86        4.76      4.01 o
  -3   9  13      114.34       83.48      6.93 o
  -2   9  13       17.55       27.38      4.93 o
  -1   9  13       26.96       18.18      7.47 o
   0   9  13        3.22       16.23      7.14 o
   1   9  13        0.20        4.87      5.84 o
   2   9  13        3.84       -0.65      5.84 o
   3   9  13        2.17       -1.62      5.84 o
   4   9  13        0.35        0.00      3.78 o
   5   9  13       22.87       25.12      5.82 o
   6   9  13       31.14       40.46      7.00 o
   7   9  13        1.93       -0.19      4.11 o
  -6  10  13        1.05        5.84      6.17 o
  -5  10  13        3.95       22.72      7.14 o
  -3  10  13        0.64        4.54      5.84 o
  -2  10  13        0.24       -2.27      5.52 o
  -1  10  13        1.55       11.36      6.82 o
   0  10  13        0.40        3.57      6.17 o
   1  10  13        0.89       -5.84      5.84 o
   2  10  13       15.45       19.48      8.12 o
   3  10  13       22.68       27.59      9.09 o
   4  10  13        8.45        6.82      7.79 o
   5  10  13        0.57       -4.22      6.49 o
   6  10  13        0.18        1.30      6.82 o
  -3  11  13        2.08       -0.65      6.49 o
  -2  11  13        0.86        8.76      7.14 o
  -1  11  13       24.63       37.66     10.06 o
   0  11  13        4.14        8.12      7.47 o
   1  11  13       19.93       36.03     10.06 o
 -12   0  14        0.17        4.54      5.84 o
 -10   0  14       88.77       94.82      6.89 o
  -8   0  14      126.91      103.88      7.73 o
  -6   0  14       20.64       22.37      2.42 o
  -4   0  14      642.35      630.96     11.30 o
  -2   0  14      404.28      482.73     10.21 o
   0   0  14      574.68      528.95      9.48 o
   2   0  14      368.31      362.25      8.49 o
   4   0  14      352.62      323.93      8.00 o
   6   0  14      200.05      211.69      8.23 o
   8   0  14      549.37      564.83     24.35 o
  10   0  14        2.62       -2.60      4.54 o
  12   0  14        0.01       -3.90      5.84 o
 -13   1  14        1.99       12.66      7.14 o
 -12   1  14       39.60       50.96      9.09 o
 -11   1  14       44.03       45.77      4.74 o
 -10   1  14       26.72       34.93      4.10 o
  -9   1  14       69.62       67.41      3.35 o
  -8   1  14       29.82       16.32      1.96 o
  -7   1  14       49.30       36.08      2.39 o
  -6   1  14        3.18        5.87      1.55 o
  -5   1  14       60.53       46.92      1.97 o
  -4   1  14       11.51       10.40      1.40 o
  -3   1  14      425.12      411.18      5.63 o
  -2   1  14      738.71      740.39      8.65 o
  -1   1  14       23.52       12.92      1.26 o
   0   1  14        1.75        3.45      0.95 o
   1   1  14       42.44       42.51      1.54 o
   2   1  14     1121.72     1173.26     12.30 o
   3   1  14      107.16      103.30      2.93 o
   4   1  14        0.14        0.52      1.11 o
   5   1  14       81.95       96.50      4.16 o
   6   1  14      334.86      328.66      7.89 o
   7   1  14       56.29       54.97      4.30 o
   8   1  14      207.13      221.02      7.99 o
   9   1  14        1.93        2.25      4.87 o
  10   1  14        6.60        6.65      3.88 o
  11   1  14       28.39       25.95      5.72 o
  12   1  14        2.93       -1.14      4.13 o
 -13   2  14       28.05       50.64      9.74 o
 -12   2  14        0.51       -4.87      4.87 o
 -11   2  14        0.19        1.75      3.78 o
 -10   2  14       16.06       16.83      2.90 o
  -9   2  14       97.76       79.95      3.97 o
  -8   2  14        1.13        3.12      1.86 o
  -7   2  14        6.65        7.87      1.99 o
  -6   2  14       16.98        6.78      2.03 o
  -5   2  14      260.86      256.06      5.35 o
  -4   2  14      197.28      251.44      5.76 o
  -3   2  14      356.10      359.68      6.17 o
  -2   2  14       33.20       25.48      1.31 o
  -1   2  14        1.57        0.55      0.75 o
   0   2  14      244.19      274.98      3.99 o
   1   2  14      577.69      548.76      6.37 o
   2   2  14      309.67      394.33      7.09 o
   3   2  14      472.93      429.55      9.05 o
   4   2  14        1.63        3.17      1.88 o
   5   2  14      321.32      334.15      8.01 o
   6   2  14       32.63       20.06      2.82 o
   7   2  14        1.42        4.25      2.37 o
   8   2  14       75.87       69.50      5.75 o
   9   2  14       44.30       35.95      4.36 o
  10   2  14        1.87        3.02      3.27 o
  11   2  14       20.49       23.79      6.33 o
  12   2  14        3.76        1.95      7.14 o
 -12   3  14        0.94        6.82      6.82 o
 -11   3  14       21.59       19.80      4.87 o
 -10   3  14       20.49       31.27      5.52 o
  -9   3  14       14.32       18.58      3.60 o
  -8   3  14      195.62      209.28      9.32 o
  -7   3  14      142.35      139.08      4.79 o
  -6   3  14       84.19       84.37      5.88 o
  -5   3  14       73.67       78.09      3.42 o
  -4   3  14      275.30      291.67      6.22 o
  -3   3  14     1247.42     1238.10     17.06 o
  -2   3  14      465.72      485.19      7.44 o
  -1   3  14      735.40      814.18     10.70 o
   0   3  14      857.14      807.78     11.54 o
   1   3  14       87.47      104.85      3.70 o
   2   3  14      237.88      281.82      6.06 o
   3   3  14        4.77        0.49      1.47 o
   4   3  14      265.64      256.56      5.81 o
   5   3  14     1015.34      925.99     16.17 o
   6   3  14        1.72        2.62      2.23 o
   7   3  14      199.43      208.48      6.86 o
   8   3  14        4.22        6.93      2.81 o
   9   3  14        3.08        2.88      2.92 o
  10   3  14        0.30       -3.88      4.01 o
  11   3  14       17.34       21.32      5.62 o
 -12   4  14        0.01        0.65      5.84 o
 -11   4  14        0.30       -2.13      3.55 o
 -10   4  14        3.61        6.20      3.97 o
  -9   4  14        1.83        3.67      3.51 o
  -8   4  14      245.68      260.97      9.10 o
  -7   4  14       44.27       56.76      5.57 o
  -6   4  14      567.01      570.23     11.21 o
  -5   4  14      264.44      216.79      6.20 o
  -4   4  14       75.79       75.12      3.27 o
  -3   4  14      181.79      193.49      4.88 o
  -2   4  14      114.93      131.73      3.93 o
  -1   4  14        1.21        2.03      1.48 o
   0   4  14      685.28      713.55     10.96 o
   1   4  14       21.20       18.11      2.41 o
   2   4  14      103.55       95.68      4.22 o
   3   4  14        4.93        7.64      1.51 o
   4   4  14      275.92      249.77      5.62 o
   5   4  14      170.26      154.09      4.92 o
   6   4  14       90.35       81.02      3.69 o
   7   4  14        1.36        1.02      2.76 o
   8   4  14        1.64       -1.20      3.10 o
   9   4  14       30.26       36.18      5.11 o
  10   4  14       46.95       45.39      7.21 o
  11   4  14        0.06        0.00      5.84 o
 -11   5  14       58.00       70.12     10.71 o
 -10   5  14       29.35       28.90      7.95 o
  -9   5  14        0.01        0.16      3.35 o
  -8   5  14        4.95        2.21      3.05 o
  -7   5  14      141.63      135.79      6.49 o
  -6   5  14        2.79        2.39      2.76 o
  -5   5  14      710.05      693.58     14.29 o
  -4   5  14      120.59      126.88      4.29 o
  -3   5  14        1.51        0.16      1.73 o
  -2   5  14       20.76       21.58      2.27 o
  -1   5  14       95.87       91.00      3.85 o
   0   5  14        3.14        7.71      2.16 o
   1   5  14        0.34        4.05      2.06 o
   2   5  14      324.21      351.63      8.23 o
   3   5  14        0.00       -0.88      1.96 o
   4   5  14       47.83       41.00      3.37 o
   5   5  14       11.16        5.18      2.45 o
   6   5  14        1.89       -1.95      2.57 o
   7   5  14       22.45       28.15      5.36 o
   8   5  14        0.19       -2.46      2.46 o
   9   5  14        7.51        7.98      2.87 o
  10   5  14       45.53       50.44     20.13 o
 -10   6  14        5.40       12.66      7.14 o
  -9   6  14        8.24       13.04      4.34 o
  -8   6  14       12.23       13.29      4.29 o
  -7   6  14       20.26       18.39      3.93 o
  -6   6  14      130.77      108.77      5.90 o
  -5   6  14      188.99      193.64      7.26 o
  -4   6  14        0.04       -1.46      1.97 o
  -3   6  14        1.00        0.62      1.64 o
  -2   6  14        6.28        4.19      2.06 o
  -1   6  14        2.73        6.42      2.17 o
   0   6  14        1.43       -0.61      3.51 o
   1   6  14      266.69      253.45      8.00 o
   2   6  14       10.44        5.36      2.33 o
   3   6  14       21.64       17.64      2.79 o
   4   6  14       35.16       29.81      3.18 o
   5   6  14       35.99       21.92      4.22 o
   6   6  14      121.10       91.58      5.51 o
   7   6  14       33.05       31.15      5.36 o
   8   6  14       10.25       22.83      4.79 o
   9   6  14        0.35        1.69      4.87 o
  10   6  14        0.42       -0.97      6.49 o
  -9   7  14        1.25       16.56      7.14 o
  -8   7  14       46.64       48.93      5.92 o
  -7   7  14       55.44       56.98      5.01 o
  -6   7  14        2.44        5.86      3.05 o
  -5   7  14       10.04        6.01      3.90 o
  -4   7  14        0.03        0.05      2.52 o
  -3   7  14        1.72        2.42      3.42 o
  -2   7  14      106.40       92.94      6.70 o
  -1   7  14      149.48      132.66      5.19 o
   0   7  14      223.93      227.26      6.91 o
   1   7  14        2.71        4.28      2.35 o
   2   7  14        3.98       -0.97      2.30 o
   3   7  14        7.07        5.09      5.07 o
   4   7  14       27.72       33.52      3.91 o
   5   7  14       15.85        7.07      3.43 o
   6   7  14        6.54        9.41      3.74 o
   7   7  14       26.62       16.63      4.47 o
   8   7  14        4.61        3.26      4.36 o
   9   7  14        2.63       -0.07      4.44 o
  -9   8  14       29.19       32.14      9.41 o
  -8   8  14        2.57        2.13      6.01 o
  -7   8  14       28.43       37.66      5.45 o
  -6   8  14       20.00       21.82      9.09 o
  -5   8  14      143.35      172.05     13.31 o
  -4   8  14       56.00       57.59      7.47 o
  -3   8  14       37.27       48.72     15.74 o
  -2   8  14        7.89        6.82      3.67 o
  -1   8  14       60.90       69.99     12.98 o
   0   8  14       19.17       11.91      7.14 o
   1   8  14       40.47       58.70      5.85 o
   2   8  14        3.66        0.88      3.48 o
   3   8  14      114.93      126.75      8.50 o
   4   8  14        7.42       10.06      4.54 o
   5   8  14        1.18        4.11      3.34 o
   6   8  14        6.91       10.92      5.33 o
   7   8  14       21.86       28.55      5.28 o
   8   8  14       32.66       39.70     14.45 o
  -8   9  14        0.04        3.25      6.82 o
  -7   9  14        9.92        7.27      4.44 o
  -6   9  14        0.15        2.60      6.17 o
  -5   9  14        0.11        4.87      5.84 o
  -4   9  14       76.95       79.21      9.74 o
  -3   9  14        2.87       -1.23      3.65 o
  -2   9  14        3.61       12.09      4.52 o
  -1   9  14        7.27        3.57      5.84 o
   0   9  14       35.32       27.92      8.44 o
   1   9  14        0.06       11.04      6.82 o
   2   9  14        1.97       -1.62      5.52 o
   3   9  14        0.01       -4.87      4.87 o
   4   9  14        4.26        3.25      4.34 o
   5   9  14       46.85       61.53     12.66 o
   6   9  14       12.43       24.03      6.32 o
   7   9  14        2.96        1.62      7.14 o
  -6  10  14        2.06        0.97      6.49 o
  -5  10  14        1.17        5.19      6.49 o
  -3  10  14        1.90        5.19      6.49 o
  -2  10  14        3.46       -4.22      5.84 o
  -1  10  14        0.25        1.30      6.17 o
   0  10  14        0.01       15.91      7.79 o
   1  10  14        7.01        5.19      6.49 o
   2  10  14        1.49        9.41      8.12 o
   3  10  14        0.13       -6.17      6.49 o
   4  10  14       26.80       10.06      7.79 o
  -2  11  14        8.44       -6.17      6.17 o
  -1  11  14        3.82       12.34      7.79 o
   0  11  14        1.64        9.41      7.79 o
   1  11  14        4.29        2.27      7.14 o
 -13   0  15        0.11       11.36      6.49 o
 -11   0  15        3.67       15.91      6.17 o
  -9   0  15        7.85        5.87      2.91 o
  -7   0  15        5.43        7.00      2.04 o
  -5   0  15        4.40        0.72      2.04 o
  -3   0  15       90.30      108.99      4.52 o
  -1   0  15      271.95      286.57      6.49 o
   1   0  15      392.94      501.45      8.14 o
   3   0  15       77.56       57.38      3.43 o
   5   0  15       46.52       46.72      4.24 o
   7   0  15       30.18       16.45      6.17 o
   9   0  15       95.48       77.91      9.74 o
  11   0  15       26.25       17.20      7.79 o
 -13   1  15       43.21       69.79     10.71 o
 -12   1  15       28.79       29.32     18.02 o
 -11   1  15       61.44       65.53      5.31 o
 -10   1  15       10.09        4.65      3.00 o
  -9   1  15      148.05      150.60      5.13 o
  -8   1  15       70.02       58.52      3.66 o
  -7   1  15       53.74       35.19      2.38 o
  -6   1  15        5.20        1.22      1.52 o
  -5   1  15       99.61       83.48      3.19 o
  -4   1  15      432.88      424.14      6.36 o
  -3   1  15      181.61      209.96      4.09 o
  -2   1  15       36.43       32.51      1.75 o
  -1   1  15      134.65      137.51      3.20 o
   0   1  15      245.82      249.80      4.34 o
   1   1  15       12.79       12.38      1.16 o
   2   1  15      848.99      882.05      9.80 o
   3   1  15     1514.32     1638.37     19.45 o
   4   1  15      168.67      146.98      4.14 o
   5   1  15        2.38        2.77      1.86 o
   6   1  15        1.88       -1.81      1.81 o
   7   1  15      153.69      159.94     12.11 o
   8   1  15      177.43      190.40      7.42 o
   9   1  15       31.08       24.68      4.93 o
  10   1  15       28.43       30.78      5.51 o
  11   1  15       23.18       24.47      5.72 o
  12   1  15        5.01       11.40      5.26 o
 -12   2  15       10.46       26.62      8.12 o
 -11   2  15        3.99        3.22      4.01 o
 -10   2  15       46.94       48.41      4.28 o
  -9   2  15       10.61        8.86      2.37 o
  -8   2  15      310.62      308.59      7.43 o
  -7   2  15        2.47        2.03      1.77 o
  -6   2  15      516.91      520.26      9.57 o
  -5   2  15        0.17       -1.18      1.44 o
  -4   2  15        1.94        2.15      1.63 o
  -3   2  15      613.52      626.79      9.24 o
  -2   2  15        4.49       10.38      1.18 o
  -1   2  15      242.10      259.80      4.31 o
   0   2  15      840.28      846.48     10.05 o
   1   2  15      547.10      555.09      7.44 o
   2   2  15      765.48      765.89     11.64 o
   3   2  15        2.39        1.99      1.62 o
   4   2  15        0.33        4.25      1.71 o
   5   2  15      133.03      137.32      5.23 o
   6   2  15      242.39      251.48      7.26 o
   7   2  15      141.30      153.42      5.95 o
   8   2  15      174.49      192.43      7.91 o
   9   2  15        0.06        4.99      3.11 o
  10   2  15       13.59       14.20      4.67 o
  11   2  15       11.18        2.60      5.84 o
 -12   3  15      121.51      187.30     15.58 o
 -11   3  15        5.91        6.12      9.58 o
 -10   3  15       13.33       16.54     12.34 o
  -9   3  15        1.89        1.81      4.54 o
  -8   3  15       17.26       18.31      2.91 o
  -7   3  15       19.35       14.61      2.53 o
  -6   3  15        3.78        1.76      1.86 o
  -5   3  15        1.74        0.00      1.86 o
  -4   3  15      102.62      144.21      5.30 o
  -3   3  15       18.43       32.06      3.47 o
  -2   3  15      976.58      999.50     13.01 o
  -1   3  15        7.61       13.45      1.85 o
   0   3  15      264.17      255.63      6.35 o
   1   3  15        0.24        0.64      1.82 o
   2   3  15        7.42        3.55      1.49 o
   3   3  15       42.53       36.14      2.65 o
   4   3  15      304.72      295.89      6.38 o
   5   3  15     1408.70     1458.50     20.35 o
   6   3  15      172.02      193.52      6.57 o
   7   3  15       59.08       68.18      4.35 o
   8   3  15       54.31       60.68      5.11 o
   9   3  15        2.61       -1.14      2.99 o
  10   3  15       14.88       26.91      5.95 o
  11   3  15        0.47        4.22      5.84 o
 -11   4  15        7.59       12.05      4.70 o
 -10   4  15       12.22        4.27      5.36 o
  -9   4  15        9.48       11.29      5.52 o
  -8   4  15       29.73       32.06      4.10 o
  -7   4  15       68.19       68.95      8.31 o
  -6   4  15      389.02      377.80      8.74 o
  -5   4  15     1372.43     1292.46     20.45 o
  -4   4  15       31.89       34.01      2.65 o
  -3   4  15      300.99      274.96      5.99 o
  -2   4  15       44.20       51.13      2.69 o
  -1   4  15       14.69        8.32      2.12 o
   0   4  15       71.50       68.36      3.14 o
   1   4  15      215.60      180.29      9.84 o
   2   4  15       29.85       29.57      2.81 o
   3   4  15        1.74        4.52      1.56 o
   4   4  15       52.02       51.38      2.82 o
   5   4  15        2.92       -1.68      1.68 o
   6   4  15       74.55       74.23      3.66 o
   7   4  15        0.03        1.28      2.05 o
   8   4  15       20.62       24.46      4.52 o
   9   4  15       28.66       28.07      6.31 o
  10   4  15       12.58       20.29      6.43 o
 -11   5  15        0.14       -2.92      5.84 o
 -10   5  15       12.26       16.23      7.47 o
  -9   5  15        4.49        2.62      3.65 o
  -8   5  15       84.92       77.14      5.50 o
  -7   5  15       33.73       34.22      4.04 o
  -6   5  15        3.95        1.37      2.60 o
  -5   5  15       37.28       46.53      4.40 o
  -4   5  15      197.32      232.85      6.25 o
  -3   5  15       97.66      114.44      4.27 o
  -2   5  15        3.93        5.89      2.32 o
  -1   5  15        1.68        3.69      2.00 o
   0   5  15      175.20      170.47      5.71 o
   1   5  15      208.99      189.36      6.06 o
   2   5  15      155.37      140.01      7.26 o
   3   5  15       58.67       68.13      3.91 o
   4   5  15        0.03       -2.81      2.81 o
   5   5  15       21.52        7.73      2.63 o
   6   5  15        1.71        0.81      2.38 o
   7   5  15       29.88       32.85      4.82 o
   8   5  15        3.37        0.70      3.90 o
   9   5  15        0.19        0.37      3.58 o
  10   5  15        0.23        1.95      4.52 o
 -10   6  15        0.05        9.74      6.82 o
  -9   6  15       13.90       12.70     14.12 o
  -8   6  15       24.89       35.63      5.30 o
  -7   6  15      116.41      128.33      6.72 o
  -6   6  15        0.01       -1.45      2.79 o
  -5   6  15       14.62       22.12      3.53 o
  -4   6  15       13.22        7.86      2.86 o
  -3   6  15        1.67       -1.28      2.48 o
  -2   6  15      184.41      170.61      5.35 o
  -1   6  15       33.60       29.35      3.33 o
   0   6  15        0.15       -2.23      2.23 o
   1   6  15       26.30       18.54      2.82 o
   2   6  15      144.76      149.94      5.57 o
   3   6  15        2.30        0.39      2.23 o
   4   6  15      115.44      122.39      6.65 o
   5   6  15        0.21       -2.33      3.28 o
   6   6  15        3.46        0.06      3.11 o
   7   6  15       17.78       14.09      4.06 o
   8   6  15       16.28       13.84      4.34 o
   9   6  15       13.45        0.50      4.93 o
  10   6  15        6.98       -0.97      6.82 o
  -9   7  15       29.53       36.68      9.41 o
  -8   7  15        5.09        5.33      5.03 o
  -7   7  15       36.76       37.63      5.30 o
  -6   7  15       52.67       60.90      6.33 o
  -5   7  15      121.97      148.62      7.71 o
  -4   7  15       20.05       17.61      3.33 o
  -3   7  15       30.04       36.47      5.16 o
  -2   7  15       31.34       28.80      4.82 o
  -1   7  15       60.23       62.03      3.97 o
   0   7  15       31.53       24.19      3.94 o
   1   7  15       15.57       12.60      3.30 o
   2   7  15       19.71       14.91      3.65 o
   3   7  15        0.62       -1.18      2.42 o
   4   7  15       11.07        8.35      4.69 o
   5   7  15        1.95        0.16      3.20 o
   6   7  15        3.07       -0.32      3.19 o
   7   7  15        2.83        1.89      3.96 o
   8   7  15        0.81       -1.07      4.52 o
   9   7  15        4.31        3.90      7.14 o
  -8   8  15        3.14        9.74      6.82 o
  -7   8  15        0.02        4.87      6.17 o
  -6   8  15        6.81        8.58      4.13 o
  -5   8  15       18.94       39.93      8.76 o
  -4   8  15       18.67       26.14      4.90 o
  -3   8  15       79.94       88.52      8.76 o
  -2   8  15       49.93       60.96      6.20 o
  -1   8  15       70.57       47.68      5.77 o
   0   8  15        8.31        0.76      3.78 o
   1   8  15        6.35        1.95      5.52 o
   2   8  15        0.20       -0.18      6.17 o
   3   8  15        0.42        1.17      5.36 o
   4   8  15       19.05       32.58      7.63 o
   5   8  15       11.55       15.70      4.33 o
   6   8  15       34.07       35.14      6.02 o
   7   8  15        0.56       -3.78      3.78 o
   8   8  15        0.29       -5.84      6.49 o
  -7   9  15       16.46       16.58     12.66 o
  -6   9  15       29.00       35.71      8.76 o
  -5   9  15       34.61       35.38      8.44 o
  -4   9  15        0.01        3.57      6.17 o
  -3   9  15       59.75       85.05      7.95 o
  -2   9  15        7.27        9.83      5.36 o
  -1   9  15       66.55       78.56     11.04 o
   0   9  15        0.46        0.97      5.52 o
   1   9  15       23.01       22.07      7.79 o
   2   9  15        1.11       -3.57      5.84 o
   3   9  15        4.89       17.53      8.12 o
   4   9  15        0.19       -1.37      4.20 o
   5   9  15       20.80       29.88      7.95 o
   6   9  15        0.05        6.71      5.07 o
  -5  10  15        1.75        1.95      6.49 o
  -3  10  15       12.09       10.71      7.47 o
  -2  10  15        1.12        4.87      6.49 o
  -1  10  15        1.50       -0.32      5.84 o
   0  10  15        0.46       -4.54      5.52 o
   1  10  15        0.04        2.27      7.14 o
   2  10  15        0.81       -3.25      6.49 o
   3  10  15       33.90       42.20     10.71 o
  -1  11  15       28.76       29.54      9.09 o
   0  11  15        6.18        3.57      6.82 o
 -12   0  16        4.63       10.06      6.82 o
 -10   0  16        0.10        0.82      3.78 o
  -8   0  16      161.47      169.02      7.42 o
  -6   0  16      284.43      322.90      7.70 o
  -4   0  16      169.07      177.62      6.64 o
  -2   0  16        2.65        0.49      1.83 o
   0   0  16     1453.53     1428.77     21.33 o
   2   0  16       82.89       74.30      3.02 o
   4   0  16       84.97       75.37      9.09 o
   6   0  16       62.86       55.92      4.67 o
   8   0  16       13.25       26.62      6.49 o
  10   0  16       27.99       18.50      6.82 o
 -12   1  16        4.67       26.62      7.47 o
 -11   1  16       76.87       88.38      5.93 o
 -10   1  16        7.20       11.27      3.43 o
  -9   1  16        1.04        2.62      2.24 o
  -8   1  16      253.52      230.80      5.40 o
  -7   1  16       83.74       69.31      3.10 o
  -6   1  16      162.79      164.34      4.32 o
  -5   1  16        1.07       -0.65      1.13 o
  -4   1  16       47.14       53.65      2.28 o
  -3   1  16      100.50       95.82      3.48 o
  -2   1  16      785.89      768.58     10.51 o
  -1   1  16     1270.95     1279.81     14.64 o
   0   1  16      726.97      774.87      9.71 o
   1   1  16       67.06       90.86      2.52 o
   2   1  16       26.49       11.58      1.46 o
   3   1  16        1.27       -1.21      1.34 o
   4   1  16      596.56      580.21      9.64 o
   5   1  16        4.95        1.04      1.84 o
   6   1  16       19.54       21.30      4.33 o
   7   1  16       71.16       60.85      4.62 o
   8   1  16      116.13      108.44      5.77 o
   9   1  16       34.43       53.36      6.05 o
  10   1  16        7.45       12.78      4.47 o
  11   1  16        5.34        2.15      5.84 o
 -12   2  16        9.09        8.76      4.82 o
 -11   2  16        8.85        7.63      4.36 o
 -10   2  16        9.49       10.37      3.19 o
  -9   2  16        0.13       -0.17      2.58 o
  -8   2  16      106.72       80.92      3.82 o
  -7   2  16      288.16      271.08      6.33 o
  -6   2  16      140.46       83.95      3.42 o
  -5   2  16      542.72      495.25      8.28 o
  -4   2  16      491.79      432.08      7.44 o
  -3   2  16        6.04        7.78      1.70 o
  -2   2  16        0.05        0.80      0.90 o
  -1   2  16      448.12      414.37      6.01 o
   0   2  16      151.93      128.23      3.31 o
   1   2  16      186.02      184.31      3.74 o
   2   2  16      594.52      557.93      8.06 o
   3   2  16      284.95      279.80      6.09 o
   4   2  16       65.57       64.60      3.17 o
   5   2  16      516.87      476.75     10.34 o
   6   2  16        2.21        1.57      2.09 o
   7   2  16       18.53       18.46      3.41 o
   8   2  16       18.86       26.59      4.52 o
   9   2  16       64.32       62.20      5.30 o
  10   2  16        0.38       -0.17      3.42 o
  11   2  16       11.48       15.91      7.79 o
 -12   3  16       46.48       76.93     11.36 o
 -11   3  16       38.23       36.85      5.54 o
 -10   3  16        1.11       -2.15      3.28 o
  -9   3  16        1.51        0.68      3.19 o
  -8   3  16        0.79       -0.58      2.21 o
  -7   3  16       15.90       12.25      2.44 o
  -6   3  16       60.74       60.75      3.38 o
  -5   3  16       29.47       31.92      2.79 o
  -4   3  16     2192.02     2073.03     28.24 o
  -3   3  16      380.13      389.42      9.53 o
  -2   3  16       73.29       84.98      3.53 o
  -1   3  16        2.55        5.08      1.61 o
   0   3  16       97.89      107.65      4.38 o
   1   3  16      241.89      209.55      4.84 o
   2   3  16      120.13      155.11      4.32 o
   3   3  16      116.28       93.58      3.60 o
   4   3  16      244.81      266.49      6.17 o
   5   3  16       13.02       25.46      2.63 o
   6   3  16        1.42        2.68      2.26 o
   7   3  16        8.28        6.41      2.69 o
   8   3  16       18.02       10.88      3.47 o
   9   3  16        6.26        6.67      3.34 o
  10   3  16      100.42       96.10      8.61 o
 -11   4  16       12.59       26.62      8.12 o
 -10   4  16       10.11        8.83      4.20 o
  -9   4  16       43.38       42.36      6.33 o
  -8   4  16        3.15        4.21      2.98 o
  -7   4  16       83.71       60.33      4.96 o
  -6   4  16        0.02       -0.47      2.16 o
  -5   4  16        6.03        2.20      2.23 o
  -4   4  16       42.21       30.99      2.69 o
  -3   4  16       73.31       84.33      4.67 o
  -2   4  16       69.33       72.72      3.23 o
  -1   4  16        1.61        3.83      2.65 o
   0   4  16      726.55      774.38     12.20 o
   1   4  16       34.02       36.57      3.19 o
   2   4  16      352.12      356.08      8.46 o
   3   4  16       31.95       35.95      2.21 o
   4   4  16       14.86       18.18      2.17 o
   5   4  16       63.48       64.29      3.31 o
   6   4  16      144.05      141.15      4.76 o
   7   4  16       39.53       37.17      3.65 o
   8   4  16       50.47       44.70      6.30 o
   9   4  16        1.64        7.04      4.67 o
  10   4  16        0.21       -1.30      6.49 o
 -10   5  16       10.29       14.93      7.47 o
  -9   5  16       62.55       57.18      6.15 o
  -8   5  16        6.30       11.52      5.78 o
  -7   5  16        0.20       -2.62      2.62 o
  -6   5  16      112.01      114.42      5.97 o
  -5   5  16       52.04       48.65      4.01 o
  -4   5  16      203.27      178.91      5.95 o
  -3   5  16      177.67      155.12      5.67 o
  -2   5  16        9.66        7.59      2.38 o
  -1   5  16        1.54        4.26      2.11 o
   0   5  16        1.31        0.86      1.87 o
   1   5  16      135.33      122.44      5.08 o
   2   5  16       24.22       19.25      3.65 o
   3   5  16       45.08       32.37      3.65 o
   4   5  16      167.30      154.78      5.93 o
   5   5  16       30.58       39.99      3.70 o
   6   5  16      172.15      166.54      7.22 o
   7   5  16        0.02       -2.83      2.83 o
   8   5  16        3.11        5.91      4.52 o
   9   5  16       40.16       52.59     10.06 o
  10   5  16        0.40        3.57      6.82 o
 -10   6  16        1.40        2.92      7.14 o
  -9   6  16        6.43        9.74      6.49 o
  -8   6  16       13.13       15.72      8.12 o
  -7   6  16        5.65        5.53      3.14 o
  -6   6  16       22.52       20.57      4.20 o
  -5   6  16        0.62        4.83      3.48 o
  -4   6  16        1.04        6.60      2.70 o
  -3   6  16       10.04       10.12      2.87 o
  -2   6  16       38.35       32.23      2.93 o
  -1   6  16       75.25       82.52      4.85 o
   0   6  16        0.01       -0.23      2.35 o
   1   6  16       11.34       17.91      2.84 o
   2   6  16      143.09      154.56      5.89 o
   3   6  16       20.44       23.93      3.14 o
   4   6  16        0.95       -0.93      2.58 o
   5   6  16       11.39        9.46      5.67 o
   6   6  16       29.08       29.91      5.77 o
   7   6  16        9.45       14.28      4.23 o
   8   6  16       12.78        6.79      4.70 o
   9   6  16       17.77       20.70      6.31 o
  -9   7  16       35.65       36.68      9.09 o
  -8   7  16        1.24        0.49      3.97 o
  -7   7  16        2.26        6.33      3.96 o
  -6   7  16       14.70       14.30      4.20 o
  -5   7  16        5.11        6.13      8.60 o
  -4   7  16        0.24       -0.07      3.58 o
  -3   7  16        6.80        6.17      3.90 o
  -2   7  16       29.32       31.40      5.19 o
  -1   7  16       13.95       10.66      3.67 o
   0   7  16        4.02       -0.21      3.00 o
   1   7  16        1.34       -0.75      2.28 o
   2   7  16        8.90        5.48      4.09 o
   3   7  16        3.63        6.94      3.47 o
   4   7  16        0.02        3.78      3.14 o
   5   7  16       10.18        7.34      7.08 o
   6   7  16        8.20       14.05      4.21 o
   7   7  16        4.82        2.01      3.89 o
   8   7  16       21.71       15.04      5.59 o
  -8   8  16        0.01        9.41      7.47 o
  -7   8  16        2.42       -4.53      9.90 o
  -6   8  16        6.43        8.09      4.13 o
  -5   8  16       34.22       30.51      7.79 o
  -4   8  16       34.43       35.71      8.12 o
  -3   8  16       57.80       58.40      6.31 o
  -2   8  16       15.24        9.75      4.24 o
  -1   8  16        0.00       -3.55      3.55 o
   0   8  16       12.15        3.57      3.90 o
   1   8  16        0.00        0.97      5.52 o
   2   8  16       23.59       22.03      9.74 o
   3   8  16        0.02        1.74      3.82 o
   4   8  16        8.82       13.69      4.76 o
   5   8  16        0.33        0.93      3.62 o
   6   8  16        5.08       14.93      4.48 o
   7   8  16        1.04        1.16      4.70 o
  -7   9  16        2.34       14.28      7.79 o
  -6   9  16        0.44        8.12      6.49 o
  -5   9  16        0.06        4.87      6.82 o
  -4   9  16       66.88       76.28     10.39 o
  -3   9  16       17.41       22.07      5.16 o
  -2   9  16       38.36       40.15      6.05 o
  -1   9  16       32.37       28.57      8.76 o
   0   9  16        7.20       12.01      6.82 o
   1   9  16        5.10       -4.54      5.52 o
   2   9  16        0.27        8.12      6.82 o
   3   9  16       25.96       34.41      9.74 o
   4   9  16        0.13       -2.24      4.13 o
   5   9  16       20.82       28.85      6.54 o
   6   9  16       12.32       21.10      8.44 o
  -5  10  16        0.29       -2.60      6.49 o
  -3  10  16        7.01       12.98      7.14 o
  -2  10  16       10.27       20.45      8.12 o
  -1  10  16        1.40        0.97      6.49 o
   0  10  16        1.51        5.19      7.47 o
   1  10  16        4.66        3.57      7.14 o
   2  10  16        2.72        2.92      6.82 o
 -11   0  17        5.86        6.17      6.17 o
  -9   0  17       10.81        7.53      4.22 o
  -7   0  17      731.09      692.99     12.93 o
  -5   0  17      827.54      792.70     14.11 o
  -3   0  17       39.01       32.66      3.07 o
  -1   0  17      520.57      538.60     20.14 o
   1   0  17      436.67      447.64      8.95 o
   3   0  17       12.66       19.65      3.67 o
   5   0  17      202.00      207.57      8.49 o
   7   0  17      117.85      102.58      9.74 o
   9   0  17       28.07       27.27      7.47 o
  11   0  17       11.79       10.39      7.14 o
 -12   1  17        6.03       15.26      7.47 o
 -11   1  17       10.24       11.17      3.85 o
 -10   1  17       40.39       40.14      4.56 o
  -9   1  17      111.04      131.06      8.86 o
  -8   1  17       90.00       79.98      3.44 o
  -7   1  17        0.00        0.51      1.63 o
  -6   1  17      103.65      101.09      3.64 o
  -5   1  17      155.34      178.14      4.37 o
  -4   1  17     1088.15      999.09     13.87 o
  -3   1  17      108.91       85.19      2.82 o
  -2   1  17       21.09       19.10      1.80 o
  -1   1  17      186.88      193.19      4.06 o
   0   1  17       16.07       26.30      2.03 o
   1   1  17        5.58       13.42      1.48 o
   2   1  17      121.59      119.00      3.23 o
   3   1  17       41.18       33.94      2.21 o
   4   1  17      348.75      330.22      6.73 o
   5   1  17        5.31        3.74      2.42 o
   6   1  17       46.48       52.43      6.00 o
   7   1  17      104.70       97.27      5.53 o
   8   1  17       24.13       37.09      4.09 o
   9   1  17       11.77       16.66      4.47 o
  10   1  17        4.07        2.25      3.88 o
  11   1  17        7.14        5.19      4.82 o
 -12   2  17        6.97        3.90      7.47 o
 -11   2  17        0.27        5.17      4.57 o
 -10   2  17       32.88       37.16      4.36 o
  -9   2  17        0.69       -1.39      2.53 o
  -8   2  17       14.08       18.02      3.65 o
  -7   2  17       32.28       33.11      3.02 o
  -6   2  17        2.17        0.14      1.75 o
  -5   2  17        8.99        4.34      1.80 o
  -4   2  17      338.62      306.69      6.23 o
  -3   2  17       80.00       66.98      3.65 o
  -2   2  17        0.06       -0.84      1.06 o
  -1   2  17      307.74      302.32      5.45 o
   0   2  17       11.03        7.59      1.49 o
   1   2  17       94.42       88.89      2.70 o
   2   2  17        0.03       -1.20      1.20 o
   3   2  17      143.13      143.18      4.38 o
   4   2  17        3.25        9.22      2.12 o
   5   2  17       86.22       87.74      4.50 o
   6   2  17        4.48        2.18      2.57 o
   7   2  17       96.16      100.91     12.00 o
   8   2  17       11.26       17.42      3.86 o
   9   2  17        7.94        5.85      3.67 o
  10   2  17       10.76        6.33      4.13 o
 -11   3  17       79.99       95.82      7.56 o
 -10   3  17        0.10       -1.69      3.35 o
  -9   3  17        0.99       -0.07      3.28 o
  -8   3  17       50.04       44.78      3.81 o
  -7   3  17      140.52      140.65      6.91 o
  -6   3  17       21.03       17.01      2.58 o
  -5   3  17        2.05        4.26      2.05 o
  -4   3  17      534.43      602.84     10.57 o
  -3   3  17      386.85      347.58      7.27 o
  -2   3  17      213.53      219.10      5.52 o
  -1   3  17       30.32       34.55      2.91 o
   0   3  17       19.18       14.39      1.52 o
   1   3  17      221.91      254.25      5.03 o
   2   3  17      106.37      124.66      4.19 o
   3   3  17       17.79       28.54      2.53 o
   4   3  17      686.18      699.83     11.55 o
   5   3  17       16.01        7.54      2.16 o
   6   3  17        7.45        0.92      2.15 o
   7   3  17        3.90        5.66      3.11 o
   8   3  17        0.39       -0.52      2.86 o
   9   3  17       69.59       75.98      6.13 o
  10   3  17        4.08        1.67      4.67 o
 -11   4  17        2.08       16.23      7.47 o
 -10   4  17       15.94       10.76      6.17 o
  -9   4  17       54.56       37.90      6.01 o
  -8   4  17       20.35       20.95      3.77 o
  -7   4  17       49.91       35.26      7.47 o
  -6   4  17        1.90       -2.11      2.11 o
  -5   4  17       75.87       65.02      3.83 o
  -4   4  17        1.15        2.29      1.90 o
  -3   4  17        4.47        5.40      2.19 o
  -2   4  17      162.30      155.98      5.35 o
  -1   4  17       75.00       56.75      4.87 o
   0   4  17       46.70       54.42      3.13 o
   1   4  17      198.43      187.51      6.18 o
   2   4  17        7.25        8.88      3.75 o
   3   4  17       70.66       87.42      5.98 o
   4   4  17       96.63       89.92      3.52 o
   5   4  17       15.33       15.93      2.29 o
   6   4  17        1.05       -0.06      2.66 o
   7   4  17       66.07       78.24      4.35 o
   8   4  17        3.38       -1.23      3.12 o
   9   4  17       52.02       64.03      7.99 o
  10   4  17        8.89        9.41      7.14 o
 -10   5  17        1.15        7.79      6.49 o
  -9   5  17        2.23        1.81      4.38 o
  -8   5  17        0.80        0.55      3.59 o
  -7   5  17       18.47       26.62      3.96 o
  -6   5  17       42.08       48.76      5.91 o
  -5   5  17       11.22       18.61      3.90 o
  -4   5  17       43.90       44.67      3.65 o
  -3   5  17        0.52        2.62      2.24 o
  -2   5  17        1.98        2.14      2.32 o
  -1   5  17      151.40      145.60      5.39 o
   0   5  17       23.96       28.40      2.66 o
   1   5  17        7.24       -0.25      2.37 o
   2   5  17       40.28       47.73      3.72 o
   3   5  17       53.20       57.14      3.97 o
   4   5  17        7.64        4.01      2.38 o
   5   5  17       48.39       48.01      4.04 o
   6   5  17        9.59       15.42      3.16 o
   7   5  17        5.06        2.75      4.20 o
   8   5  17        0.85       -0.42     10.06 o
   9   5  17        0.28       -5.52      5.52 o
  10   5  17        5.08        2.92      7.47 o
  -9   6  17       22.90       23.70      8.44 o
  -8   6  17       11.10       13.86      7.14 o
  -7   6  17       19.02       18.07      4.44 o
  -6   6  17        5.14        1.57      3.51 o
  -5   6  17        3.57        3.95      3.90 o
  -4   6  17        0.89        1.23      2.50 o
  -3   6  17       30.80       22.92      3.44 o
  -2   6  17       19.91       18.59      2.96 o
  -1   6  17      139.02      128.31      4.90 o
   0   6  17        0.28        0.38      2.60 o
   1   6  17        0.06       -0.75      2.16 o
   2   6  17        4.45       11.66      2.78 o
   3   6  17       10.58       13.70      2.92 o
   4   6  17        0.09       -2.11      2.23 o
   5   6  17        5.94        9.09      4.34 o
   6   6  17       78.88       88.90      8.26 o
   7   6  17        3.14        8.50      5.13 o
   8   6  17        1.76        1.46      4.36 o
   9   6  17        1.09        3.25      7.47 o
  -8   7  17        3.71        9.41      7.14 o
  -7   7  17        0.77        2.69      3.90 o
  -6   7  17        0.06        1.83      3.59 o
  -5   7  17        0.15       -1.88      3.24 o
  -4   7  17        8.77        4.76      2.99 o
  -3   7  17        0.00        2.51      3.74 o
  -2   7  17        3.35        3.58      4.01 o
  -1   7  17      108.23      117.06      8.18 o
   0   7  17        4.59        0.20      2.47 o
   1   7  17       32.56       29.79      3.96 o
   2   7  17        8.87       10.45      3.33 o
   3   7  17       18.11       20.46     10.64 o
   4   7  17       11.76       19.83      4.30 o
   5   7  17        0.66       -0.06      3.34 o
   6   7  17       41.40       30.22      7.20 o
   7   7  17       26.31       45.94      7.23 o
   8   7  17       15.65       19.95      6.28 o
  -7   8  17       11.30       10.34      6.01 o
  -6   8  17        6.21        8.63      6.17 o
  -5   8  17        7.33       11.11      4.29 o
  -4   8  17        1.59       -0.97      5.84 o
  -3   8  17       45.88       61.70      6.75 o
  -2   8  17        6.95        6.65      4.34 o
  -1   8  17        0.63        4.53      4.01 o
   0   8  17       39.23       49.16      6.38 o
   1   8  17       26.38       19.15      7.47 o
   2   8  17        0.06       -3.28      3.28 o
   3   8  17        1.27       -1.90      4.87 o
   4   8  17        9.65        3.30      4.44 o
   5   8  17       20.66       26.66      6.74 o
   6   8  17        1.81        3.07      4.11 o
   7   8  17       12.53       19.48      8.44 o
  -6   9  17        0.76        1.30      7.14 o
  -5   9  17        9.46       33.44      8.76 o
  -4   9  17        2.93        5.19      6.82 o
  -3   9  17       15.67       20.13      5.51 o
  -2   9  17        0.01        5.48      4.70 o
  -1   9  17      124.34      134.72     13.96 o
   0   9  17        0.01        3.90      6.82 o
   1   9  17       22.33       43.50     10.06 o
   2   9  17        0.21       -0.32      6.17 o
   3   9  17        1.33       -3.90      6.82 o
   4   9  17       13.64       10.87      8.93 o
   5   9  17        0.62       -4.22      5.84 o
  -2  10  17        7.02        5.84      7.14 o
  -1  10  17        8.18       12.34      7.47 o
   0  10  17        0.70        1.62      6.82 o
   1  10  17        1.55        0.65      7.47 o
 -12   0  18        1.29       14.28      7.14 o
 -10   0  18      154.10      150.73      8.95 o
  -8   0  18        5.41       11.27      3.37 o
  -6   0  18        2.32        1.16      2.00 o
  -4   0  18       87.47       77.96      4.44 o
  -2   0  18       52.67       67.11      4.84 o
   0   0  18       82.27       67.61      3.92 o
   2   0  18      185.77      190.71      6.44 o
   4   0  18      294.66      284.35     12.98 o
   6   0  18        1.72        4.35      3.25 o
   8   0  18       25.18        7.47      5.52 o
  10   0  18       14.84       24.67      8.12 o
 -12   1  18        0.12       -2.60      5.84 o
 -11   1  18       15.09       11.01      3.99 o
 -10   1  18       11.72       13.02      3.68 o
  -9   1  18       15.65       13.84      3.16 o
  -8   1  18       39.93       46.91      3.34 o
  -7   1  18       20.79       17.02      2.16 o
  -6   1  18       12.17       12.70      2.18 o
  -5   1  18      134.30      138.62      3.61 o
  -4   1  18      421.80      444.37      6.99 o
  -3   1  18      432.90      425.40      7.23 o
  -2   1  18      122.93      114.63      4.46 o
  -1   1  18      343.79      360.93      6.39 o
   0   1  18        1.98        2.75      1.53 o
   1   1  18       12.60       13.63      1.69 o
   2   1  18        0.23        1.52      1.46 o
   3   1  18       76.44       79.08      3.08 o
   4   1  18       43.95       53.07      4.17 o
   5   1  18        3.80        5.61      3.35 o
   6   1  18      234.47      237.30      8.49 o
   7   1  18        1.28        1.84      2.51 o
   8   1  18        2.81        1.70      3.32 o
   9   1  18        0.62        1.94      3.65 o
  10   1  18        0.30        4.02      6.49 o
  11   1  18        8.04       15.91      7.47 o
 -12   2  18        4.22        3.90      7.14 o
 -11   2  18        0.01        4.64      4.47 o
 -10   2  18        4.22        2.68      4.20 o
  -9   2  18        6.60        4.67      2.60 o
  -8   2  18        0.40       -0.68      2.10 o
  -7   2  18      213.11      213.56      6.25 o
  -6   2  18      420.06      429.90      8.01 o
  -5   2  18       23.10       24.16      2.39 o
  -4   2  18       28.52       23.94      2.32 o
  -3   2  18     1082.36     1052.96     14.25 o
  -2   2  18      103.25       88.63      2.93 o
  -1   2  18      424.31      389.05      6.51 o
   0   2  18        3.06        4.19      1.54 o
   1   2  18      133.08      147.02      4.36 o
   2   2  18       15.87       20.87      1.79 o
   3   2  18        2.24       -0.10      1.77 o
   4   2  18       39.30       43.79      3.05 o
   5   2  18       10.43        5.44      2.22 o
   6   2  18       36.01       46.31      4.38 o
   7   2  18       10.03        7.85      3.05 o
   8   2  18        7.19        6.68      3.06 o
   9   2  18       17.27       20.00      5.00 o
  10   2  18       29.87       32.32      6.00 o
 -11   3  18       26.67       25.32      8.12 o
 -10   3  18        3.85        0.22      7.79 o
  -9   3  18       20.09       24.06      4.60 o
  -8   3  18       10.29        6.98      2.47 o
  -7   3  18       19.92       16.34      2.72 o
  -6   3  18      129.93      108.58      5.14 o
  -5   3  18       72.38       83.87      3.97 o
  -4   3  18      259.13      218.95      5.85 o
  -3   3  18        5.90        3.84      1.95 o
  -2   3  18      281.61      253.79      6.88 o
  -1   3  18        9.57       10.31      2.47 o
   0   3  18      221.67      195.48      4.51 o
   1   3  18        6.48        8.90      1.67 o
   2   3  18      379.13      358.24      7.17 o
   3   3  18       12.42        7.28      1.93 o
   4   3  18      274.12      279.39      6.55 o
   5   3  18       20.62       13.78      2.61 o
   6   3  18        0.02       -0.11      2.05 o
   7   3  18       10.41        9.87      2.80 o
   8   3  18        3.05        4.51      3.27 o
   9   3  18       10.53       17.98      4.17 o
  10   3  18       54.10       68.05      7.99 o
 -10   4  18        9.61       12.34      7.14 o
  -9   4  18       31.99       35.79      5.38 o
  -8   4  18       30.25       35.35      4.81 o
  -7   4  18        4.39        7.78      3.07 o
  -6   4  18       57.01       52.40      3.80 o
  -5   4  18       38.86       43.48      3.51 o
  -4   4  18      217.88      203.96      6.33 o
  -3   4  18        7.80        6.81      2.35 o
  -2   4  18        1.90        2.97      2.20 o
  -1   4  18        5.44        6.45      2.25 o
   0   4  18       70.73       65.19      3.45 o
   1   4  18       40.59       54.57      3.26 o
   2   4  18       54.13       46.45      4.45 o
   3   4  18       53.20       51.50      3.80 o
   4   4  18        0.97       -0.04      1.67 o
   5   4  18        1.55       -1.62      1.74 o
   6   4  18        3.93        0.92      2.47 o
   7   4  18       11.51       12.78      3.15 o
   8   4  18        8.95        4.46      3.39 o
   9   4  18        0.03       -3.51      3.51 o
 -10   5  18        0.12        2.60      6.82 o
  -9   5  18        5.37       20.13      7.79 o
  -8   5  18        9.96        9.85      4.06 o
  -7   5  18        8.99        4.29      3.57 o
  -6   5  18        0.71       -1.73      3.00 o
  -5   5  18        0.30        0.71      3.24 o
  -4   5  18       26.48       23.76      4.83 o
  -3   5  18        6.97        8.16      3.68 o
  -2   5  18       29.18       25.73      3.15 o
  -1   5  18       92.88       97.43      4.45 o
   0   5  18      411.74      359.85      7.78 o
   1   5  18        4.99        3.67      2.38 o
   2   5  18       47.28       40.18      3.60 o
   3   5  18        5.04        3.19      2.42 o
   4   5  18       64.42       58.57      4.28 o
   5   5  18        0.04       -2.23      2.37 o
   6   5  18        0.04       -2.24      2.67 o
   7   5  18        0.02        3.54      4.20 o
   8   5  18        0.26        0.97      5.52 o
   9   5  18        0.64       -1.95      6.17 o
  -9   6  18        7.78       12.01      7.47 o
  -8   6  18        2.02        4.08      4.06 o
  -7   6  18       42.14       48.04      5.68 o
  -6   6  18        0.28        2.21      4.38 o
  -5   6  18       86.67       87.05      6.47 o
  -4   6  18       42.18       41.57      5.89 o
  -3   6  18       20.43       16.00      7.14 o
  -2   6  18      135.31      126.89      5.63 o
  -1   6  18       10.30       15.68      2.72 o
   0   6  18       13.89       21.86      3.43 o
   1   6  18       83.38       89.08      4.82 o
   2   6  18       68.15       54.13      4.31 o
   3   6  18       59.38       54.75      4.23 o
   4   6  18        0.57       -2.45      2.45 o
   5   6  18        0.81        0.32      3.78 o
   6   6  18        1.81        0.18      4.20 o
   7   6  18       30.84       39.93      9.41 o
   8   6  18        6.68        8.62      7.30 o
  -8   7  18        1.21        6.17      7.47 o
  -7   7  18        2.69       -1.53      4.06 o
  -6   7  18        0.78        5.75      5.19 o
  -5   7  18        2.15       -1.64      3.51 o
  -4   7  18       24.65       24.30      6.33 o
  -3   7  18        1.15       -1.78      2.71 o
  -2   7  18        7.04        7.34      4.29 o
  -1   7  18       84.20       79.43      7.10 o
   0   7  18        1.44       -2.62      2.62 o
   1   7  18        6.47        9.20      3.24 o
   2   7  18       15.94        7.47      3.31 o
   3   7  18        5.83        2.24      3.15 o
   4   7  18       61.45       81.96      9.07 o
   5   7  18       23.45       27.29      4.97 o
   6   7  18       21.01       17.69      4.73 o
   7   7  18        0.34       -4.01      4.01 o
  -7   8  18        0.07       -1.62      7.14 o
  -6   8  18       24.57       27.90      5.07 o
  -5   8  18        0.10       -3.59      3.59 o
  -4   8  18        2.86        1.95      6.49 o
  -3   8  18        1.56        2.19      4.34 o
  -2   8  18       19.12       13.15      4.82 o
  -1   8  18        4.76        0.09      3.82 o
   0   8  18        2.92       -3.08      4.13 o
   1   8  18        0.86       -0.32      5.84 o
   2   8  18        0.72        6.77      4.29 o
   3   8  18        0.17       -0.38      3.72 o
   4   8  18        0.03        1.73      4.29 o
   5   8  18        6.92        9.45      4.44 o
   6   8  18        2.21        2.92      6.82 o
  -6   9  18        0.01       -1.95      7.14 o
  -5   9  18        1.70        4.54      7.14 o
  -4   9  18       28.88       41.23      9.09 o
  -3   9  18       17.35       18.53      5.72 o
  -2   9  18       20.13       36.36      9.41 o
  -1   9  18        6.48        5.52      6.49 o
   0   9  18       10.97       -4.22      6.17 o
   1   9  18       24.19       37.98     10.06 o
   2   9  18        4.31       12.34      8.44 o
   3   9  18       29.95       22.07      9.41 o
   4   9  18        3.40       -5.52      5.52 o
   5   9  18        0.46       -5.19      6.49 o
  -2  10  18       13.90       25.32      9.09 o
  -1  10  18        4.69        8.44      7.47 o
   0  10  18        0.28        9.09      7.79 o
 -11   0  19        1.44       -2.60      6.17 o
  -9   0  19       12.78       19.17      4.67 o
  -7   0  19      291.37      322.12     10.53 o
  -5   0  19       71.83       67.08      4.20 o
  -3   0  19     1587.14     1601.43     27.88 o
  -1   0  19      112.38       91.15      4.76 o
   1   0  19       20.56       13.70      3.54 o
   3   0  19        6.27        3.23      2.29 o
   5   0  19      216.92      222.66     13.15 o
   7   0  19      225.16      266.51     16.23 o
   9   0  19        4.95        8.76      5.84 o
 -11   1  19        8.76       19.75      5.68 o
 -10   1  19       13.93        9.81      6.87 o
  -9   1  19        6.50        4.12      2.82 o
  -8   1  19        0.77       -0.71      1.97 o
  -7   1  19        0.91       -1.70      1.77 o
  -6   1  19       72.84       61.60      3.26 o
  -5   1  19       22.94       27.16      2.53 o
  -4   1  19      126.60      137.14      3.80 o
  -3   1  19      711.52      772.19     11.05 o
  -2   1  19      560.54      568.83      8.93 o
  -1   1  19      235.09      251.87      5.38 o
   0   1  19      129.17      116.78      3.69 o
   1   1  19       39.23       46.60      2.34 o
   2   1  19        9.67        4.72      1.59 o
   3   1  19      181.58      186.84      5.10 o
   4   1  19        0.36       -0.03      1.62 o
   5   1  19      116.26      118.67     10.44 o
   6   1  19       13.93       13.97      3.18 o
   7   1  19        0.00       -2.44      2.44 o
   8   1  19        5.97        4.56      4.87 o
   9   1  19        6.95       10.97      4.47 o
  10   1  19       26.51       35.39      6.08 o
 -11   2  19        0.78       -0.33      4.37 o
 -10   2  19       24.17       17.92      6.49 o
  -9   2  19        5.38        1.53      2.64 o
  -8   2  19       37.63       48.49      3.62 o
  -7   2  19        1.78       -1.22      2.10 o
  -6   2  19       34.62       30.18      2.68 o
  -5   2  19      291.51      282.57      6.27 o
  -4   2  19      381.89      353.33      7.00 o
  -3   2  19       20.30       24.73      2.35 o
  -2   2  19       44.05       43.58      2.56 o
  -1   2  19        0.04        0.02      1.46 o
   0   2  19      755.93      741.38     13.11 o
   1   2  19      237.68      236.12      4.58 o
   2   2  19        1.99        0.22      1.27 o
   3   2  19      291.56      311.37      6.85 o
   4   2  19       24.73       20.08      2.75 o
   5   2  19       59.47       74.72      4.21 o
   6   2  19      158.25      157.68      7.21 o
   7   2  19        5.18        3.66      2.85 o
   8   2  19        7.54        9.18      3.49 o
   9   2  19       14.32        9.90     12.82 o
  10   2  19        6.78        7.58      4.70 o
 -11   3  19       19.67       32.79      9.41 o
 -10   3  19        9.90        6.07      5.52 o
  -9   3  19        6.30        5.27      3.96 o
  -8   3  19        2.06        2.10      2.55 o
  -7   3  19        1.01       -2.11      2.11 o
  -6   3  19      226.84      240.04      6.60 o
  -5   3  19       15.68       11.33      2.50 o
  -4   3  19       17.15       30.08      2.86 o
  -3   3  19      261.52      232.35      6.76 o
  -2   3  19        1.33       -1.70      2.90 o
  -1   3  19       56.80       58.12      3.67 o
   0   3  19       25.36       29.28      2.68 o
   1   3  19      337.60      321.11      6.02 o
   2   3  19      129.98      101.51      3.76 o
   3   3  19       92.16      100.72      3.93 o
   4   3  19       36.94       20.36      2.51 o
   5   3  19        3.25        1.95      2.44 o
   6   3  19        0.12       -2.02      2.02 o
   7   3  19        4.17        3.31      2.48 o
   8   3  19        0.01        1.40      4.16 o
   9   3  19        7.72        6.75      3.69 o
 -10   4  19        7.90        9.41      7.47 o
  -9   4  19       13.24       18.92      7.14 o
  -8   4  19        3.17        2.07      4.54 o
  -7   4  19       83.76       85.63      5.67 o
  -6   4  19        0.17       -1.59      2.61 o
  -5   4  19       51.47       59.79      4.43 o
  -4   4  19        1.40        3.26      2.81 o
  -3   4  19       98.69       98.29      4.56 o
  -2   4  19        1.73        0.22      2.18 o
  -1   4  19        1.12        1.67      2.23 o
   0   4  19        5.41        6.38      2.13 o
   1   4  19       38.63       32.74      2.93 o
   2   4  19        5.53       10.39      2.59 o
   3   4  19      203.53      193.98      6.67 o
   4   4  19      102.62       98.28      3.93 o
   5   4  19        8.57       13.13      2.33 o
   6   4  19        6.18        2.63      2.30 o
   7   4  19        2.48        6.91      3.84 o
   8   4  19       16.89       15.34      4.13 o
   9   4  19        2.98       -3.55      3.55 o
  -9   5  19        5.20       11.69      7.14 o
  -8   5  19        3.08        1.98      3.74 o
  -7   5  19       47.42       59.17      8.60 o
  -6   5  19       87.20      110.40      7.16 o
  -5   5  19       53.18       48.82      5.30 o
  -4   5  19      310.34      325.61     14.54 o
  -3   5  19      235.65      231.21      8.51 o
  -2   5  19       23.95       28.02      3.11 o
  -1   5  19      386.89      346.57      8.52 o
   0   5  19        0.05        1.10      2.10 o
   1   5  19       67.14       80.90      3.90 o
   2   5  19       27.54       39.12      3.71 o
   3   5  19      121.52      105.98      5.29 o
   4   5  19        1.18        2.81      2.64 o
   5   5  19        0.17       -2.47      2.47 o
   6   5  19        3.03        7.96      4.56 o
   7   5  19       12.19       12.48      5.30 o
   8   5  19        2.13       13.63      7.47 o
  -8   6  19       46.10       49.67      9.74 o
  -7   6  19        1.84        2.61      4.22 o
  -6   6  19        9.02       11.90      4.29 o
  -5   6  19       10.46       15.07      4.29 o
  -4   6  19        2.76        6.35      3.14 o
  -3   6  19        0.93        1.70      3.35 o
  -2   6  19        0.88        0.28      2.41 o
  -1   6  19        0.60        0.13      2.31 o
   0   6  19       56.49       53.10      9.38 o
   1   6  19      126.27      109.90      5.43 o
   2   6  19       20.30       29.36      3.66 o
   3   6  19        0.38       -1.91      3.33 o
   4   6  19        0.82       -2.66      2.73 o
   5   6  19        0.81        3.77      6.82 o
   6   6  19      105.25      103.96      9.34 o
   7   6  19        0.49        5.19      6.49 o
  -7   7  19        1.65        0.00      6.17 o
  -6   7  19        0.08        0.76      3.88 o
  -5   7  19       17.28       25.17      4.91 o
  -4   7  19        0.67       -1.42      3.66 o
  -3   7  19        6.14        7.09      3.51 o
  -2   7  19        1.42       -2.39      3.97 o
  -1   7  19        0.02        4.16      8.28 o
   0   7  19       25.36       21.54      3.86 o
   1   7  19       84.72       76.94      7.81 o
   2   7  19        0.09        0.32      5.03 o
   3   7  19        4.43        7.14      4.32 o
   4   7  19        0.74       -2.88      3.13 o
   5   7  19       17.64       13.02      4.52 o
   6   7  19        1.07        3.00      5.84 o
   7   7  19        0.50        1.95      6.82 o
  -6   8  19        0.01        1.93      5.52 o
  -5   8  19        9.43        9.48      7.30 o
  -4   8  19        3.10       -6.17      6.17 o
  -3   8  19        0.00        2.00      4.52 o
  -2   8  19        0.43        1.06      4.34 o
  -1   8  19        0.51       -4.96      7.47 o
   0   8  19       19.41       28.53      6.00 o
   1   8  19        5.05        3.25      6.49 o
   2   8  19        2.32        2.97      6.82 o
   3   8  19        0.38       -4.87      5.36 o
   4   8  19       11.70       10.19      4.53 o
   5   8  19       13.55       14.36      6.01 o
   6   8  19        9.16       24.67      8.76 o
  -5   9  19        0.22        1.62      6.82 o
  -4   9  19       10.78       24.35      8.44 o
  -3   9  19        9.59       10.71      7.47 o
  -2   9  19        0.79       -5.19      6.17 o
  -1   9  19       31.82       39.60     10.06 o
   0   9  19        0.48        3.57      7.14 o
   1   9  19        0.57        0.32      6.82 o
   2   9  19       30.48       28.89      9.41 o
 -10   0  20       25.21       26.62      7.79 o
  -8   0  20       80.03       79.54      6.89 o
  -6   0  20      169.34      165.67      5.82 o
  -4   0  20      195.38      174.42     11.22 o
  -2   0  20     2057.86     1974.47     42.35 o
   0   0  20     1041.50     1058.91     20.05 o
   2   0  20      124.00      129.07      5.58 o
   4   0  20        9.77        6.99      2.56 o
   6   0  20       49.55       44.80      7.79 o
   8   0  20       77.64       87.32     10.71 o
  10   0  20        5.38        4.22      6.49 o
 -11   1  20       19.73       20.83      8.28 o
 -10   1  20       49.76       55.89      5.43 o
  -9   1  20        0.00       -1.35      2.67 o
  -8   1  20       24.55       25.69      2.86 o
  -7   1  20       57.30       66.20      3.54 o
  -6   1  20      182.45      179.93      5.18 o
  -5   1  20      315.26      317.02      6.83 o
  -4   1  20      136.36      146.68      4.96 o
  -3   1  20      615.94      619.73      9.52 o
  -2   1  20      392.22      375.70      6.88 o
  -1   1  20       68.08       63.11      4.21 o
   0   1  20        3.97        1.91      1.69 o
   1   1  20      415.85      406.79      7.18 o
   2   1  20       33.26       34.56      2.42 o
   3   1  20       97.45      102.33      3.54 o
   4   1  20       22.14       24.16      2.35 o
   5   1  20       19.60       21.63      4.40 o
   6   1  20       16.34       11.93      3.08 o
   7   1  20        1.63        4.15      2.86 o
   8   1  20       19.15       29.40      5.26 o
   9   1  20        0.14        2.84      3.78 o
  10   1  20       10.71       11.27      5.03 o
 -11   2  20        3.95        8.12      6.82 o
 -10   2  20        0.01        5.24      4.80 o
  -9   2  20       20.84       21.87      3.43 o
  -8   2  20       19.84       27.87      3.46 o
  -7   2  20        6.83        8.89      2.58 o
  -6   2  20        2.20        2.27      2.04 o
  -5   2  20        9.38        4.34      2.01 o
  -4   2  20       28.76       28.76      2.76 o
  -3   2  20       27.97       29.34      2.69 o
  -2   2  20       81.02       95.18      3.23 o
  -1   2  20       33.14       27.23      2.08 o
   0   2  20      118.44      112.72      3.51 o
   1   2  20      107.35      123.05      3.41 o
   2   2  20       38.24       47.28      2.70 o
   3   2  20       95.03       86.16      4.28 o
   4   2  20       45.40       33.21      3.21 o
   5   2  20        9.34        8.19      2.39 o
   6   2  20       83.56       93.39      4.85 o
   7   2  20       32.49       36.68      4.53 o
   8   2  20        0.56        1.99      3.22 o
   9   2  20       18.91       15.29      5.68 o
  10   2  20        0.48       -4.87      5.19 o
 -10   3  20       11.76       18.61     10.23 o
  -9   3  20       28.93       28.57      4.98 o
  -8   3  20        1.87        1.35      2.69 o
  -7   3  20        7.70        3.02      2.43 o
  -6   3  20      133.30      112.10      5.79 o
  -5   3  20       27.80       37.33      3.47 o
  -4   3  20       32.37       36.23      3.43 o
  -3   3  20       84.37       82.23      4.34 o
  -2   3  20       27.21       27.03      2.96 o
  -1   3  20       29.22       26.63      3.07 o
   0   3  20       78.71       68.59      3.53 o
   1   3  20       30.19       20.59      2.01 o
   2   3  20      104.86      103.79      3.64 o
   3   3  20       22.98        8.96      2.13 o
   4   3  20       17.82       13.11      2.55 o
   5   3  20       28.02       30.79      3.87 o
   6   3  20       14.71       12.11      2.81 o
   7   3  20        0.32        1.58      2.45 o
   8   3  20        1.98       -1.18      2.64 o
   9   3  20        2.51        7.09      4.57 o
  -9   4  20       19.98       24.67      8.12 o
  -8   4  20       13.31        8.83      4.71 o
  -7   4  20       24.06       11.42      3.96 o
  -6   4  20       17.71       16.85      3.47 o
  -5   4  20       75.42       78.75      4.52 o
  -4   4  20       73.46       80.92      4.37 o
  -3   4  20       33.01       30.13      4.31 o
  -2   4  20       22.02       19.31      2.88 o
  -1   4  20        0.92       -0.31      2.18 o
   0   4  20       70.06       61.96      3.55 o
   1   4  20        1.54        0.10      2.03 o
   2   4  20       91.14       66.78      4.32 o
   3   4  20       68.90       84.94      4.82 o
   4   4  20        3.04        3.30      2.58 o
   5   4  20        7.78        1.42      2.23 o
   6   4  20        4.23       -1.04      2.09 o
   7   4  20       10.19        5.05      2.61 o
   8   4  20        2.02       -3.20      3.35 o
  -9   5  20       25.98       35.71      9.09 o
  -8   5  20        2.41       10.06      6.49 o
  -7   5  20        0.37        2.88      3.59 o
  -6   5  20        1.36       -2.66      3.24 o
  -5   5  20        0.07       -4.06      4.06 o
  -4   5  20       60.23       53.62      4.33 o
  -3   5  20      133.62      129.04      5.86 o
  -2   5  20        3.07        0.05      2.38 o
  -1   5  20        0.99       -0.03      2.15 o
   0   5  20      105.68      108.23      4.58 o
   1   5  20      118.67      123.55      6.99 o
   2   5  20        1.15       -1.06      2.50 o
   3   5  20       14.29       17.45      3.33 o
   4   5  20        9.67        6.12      2.98 o
   5   5  20        6.34       10.23      3.52 o
   6   5  20        2.45        2.66      4.37 o
   7   5  20        0.73        5.84      5.84 o
   8   5  20        0.60       -5.52      5.52 o
  -8   6  20        0.11       13.31      7.79 o
  -7   6  20        1.54        2.27      6.17 o
  -6   6  20        0.24       -1.24      3.90 o
  -5   6  20       12.84       16.90      4.38 o
  -4   6  20       51.79       46.07      5.38 o
  -3   6  20        2.33       -1.54      3.73 o
  -2   6  20        1.99        0.45      2.58 o
  -1   6  20        1.57       -2.69      2.69 o
   0   6  20       23.67       36.53      4.37 o
   1   6  20        6.56        9.57      3.42 o
   2   6  20       31.00       32.90      4.45 o
   3   6  20       31.39       31.10      4.40 o
   4   6  20        0.25       -1.92      3.13 o
   5   6  20       56.89       59.42      7.48 o
   6   6  20       41.83       58.43     10.39 o
   7   6  20        4.31       11.04      7.14 o
  -7   7  20        1.49       10.71      7.47 o
  -6   7  20        0.07       -2.92      4.06 o
  -5   7  20        2.35       -0.11      4.13 o
  -4   7  20        3.95        7.65      4.06 o
  -3   7  20       14.25       15.14      3.77 o
  -2   7  20        5.11       -0.80      5.52 o
  -1   7  20        0.02       -2.61      4.11 o
   0   7  20       11.63       14.62      4.37 o
   1   7  20        0.25        0.44      3.42 o
   2   7  20        3.37        3.73      3.25 o
   3   7  20        0.01        1.12      3.83 o
   4   7  20       16.00       13.01      5.10 o
   5   7  20       43.36       46.60      6.05 o
   6   7  20        0.02        1.91      5.03 o
  -6   8  20        1.37       -3.25      6.82 o
  -5   8  20        1.68       -1.55      6.33 o
  -4   8  20        3.71       12.01      7.79 o
  -3   8  20        1.61       -1.74      4.57 o
  -2   8  20        0.08       -2.92      6.82 o
  -1   8  20        2.49       -4.13      4.13 o
   0   8  20       34.03       20.13      8.12 o
   1   8  20        1.55        4.54      7.14 o
   2   8  20       15.66       21.56      5.28 o
   3   8  20        6.52       16.69      6.01 o
   4   8  20        6.35        3.67      4.11 o
   5   8  20       14.73       17.20      8.12 o
  -4   9  20        0.49       -6.49      6.49 o
  -3   9  20        6.72       10.71      8.12 o
  -2   9  20       12.88        7.79      7.47 o
  -1   9  20        2.07       13.63      8.12 o
   0   9  20        0.13       -0.32      6.49 o
   1   9  20        7.68       12.98      7.79 o
 -11   0  21       62.47       72.71     11.04 o
  -9   0  21      103.10      139.53      9.06 o
  -7   0  21       25.36       27.90      4.53 o
  -5   0  21       16.80       25.88      3.31 o
  -3   0  21      491.20      486.78     17.10 o
  -1   0  21        2.88        1.50      2.47 o
   1   0  21      269.76      274.37      8.26 o
   3   0  21      124.10      136.32      6.00 o
   5   0  21       11.20       13.73      3.65 o
   7   0  21       34.45       47.72      8.12 o
   9   0  21       28.76       32.79      8.76 o
 -11   1  21        0.63        4.22      7.14 o
 -10   1  21       30.06       28.96      5.85 o
  -9   1  21       17.17        9.43      3.37 o
  -8   1  21       31.39       32.76      3.88 o
  -7   1  21      118.81      125.44      5.52 o
  -6   1  21      152.08      157.40      5.03 o
  -5   1  21       56.15       55.23      3.51 o
  -4   1  21      467.20      452.45      7.95 o
  -3   1  21       78.32       81.71      3.32 o
  -2   1  21      271.84      266.33      5.72 o
  -1   1  21      556.47      545.11     11.09 o
   0   1  21      139.96      144.98      4.24 o
   1   1  21        2.45        4.51      1.73 o
   2   1  21       62.32       59.85      3.46 o
   3   1  21       44.80       37.36      2.49 o
   4   1  21       51.70       63.20      6.28 o
   5   1  21      126.11      147.41      5.80 o
   6   1  21        0.03        0.59      2.43 o
   7   1  21        3.05        2.32      2.76 o
   8   1  21       27.18       20.45      5.05 o
   9   1  21       18.13       24.70     14.28 o
 -10   2  21       68.55       70.39      7.56 o
  -9   2  21       16.64       23.85      3.57 o
  -8   2  21       49.98       55.33      4.32 o
  -7   2  21       40.18       34.18      3.39 o
  -6   2  21        4.71        3.28      2.07 o
  -5   2  21        4.86        3.36      2.22 o
  -4   2  21      106.79      109.36      4.43 o
  -3   2  21       87.98       80.76      3.79 o
  -2   2  21       32.96       32.40      2.14 o
  -1   2  21      102.55      101.60      3.41 o
   0   2  21        0.68       -0.87      1.41 o
   1   2  21       24.75       27.47      2.17 o
   2   2  21       38.80       37.92      2.88 o
   3   2  21        5.89        4.98      2.01 o
   4   2  21        4.57        2.20      2.33 o
   5   2  21        5.34        1.73      2.43 o
   6   2  21       12.84       14.70      2.92 o
   7   2  21       46.67       37.87      3.80 o
   8   2  21        1.45        2.36      3.16 o
   9   2  21       25.53       24.49      5.68 o
 -10   3  21        2.47        7.79      7.14 o
  -9   3  21        0.23       -0.33      3.15 o
  -8   3  21        2.15        4.54      3.31 o
  -7   3  21       10.21        6.86      2.85 o
  -6   3  21       32.34       39.49      3.76 o
  -5   3  21       44.04       44.67      3.74 o
  -4   3  21       70.42       90.04      5.75 o
  -3   3  21       78.62       70.12      4.50 o
  -2   3  21       16.68       10.86      2.68 o
  -1   3  21       62.21       72.98      4.27 o
   0   3  21        3.67        7.03      2.22 o
   1   3  21      119.67      115.12      3.61 o
   2   3  21       13.79       17.18      2.12 o
   3   3  21       19.53       31.21      2.99 o
   4   3  21       13.26        7.54      2.49 o
   5   3  21        0.49        2.12      2.32 o
   6   3  21       15.14       10.59      2.77 o
   7   3  21        0.22       -0.57      2.51 o
   8   3  21       28.70       42.81      6.18 o
   9   3  21        0.22       -4.87      5.84 o
  -9   4  21        9.12        8.76      7.14 o
  -8   4  21        3.20        4.69      4.13 o
  -7   4  21       32.35       30.47      6.17 o
  -6   4  21       16.61       15.95      4.58 o
  -5   4  21        0.03       -2.39      2.39 o
  -4   4  21       26.96       25.56      3.29 o
  -3   4  21       68.29       66.45      4.27 o
  -2   4  21       30.00       30.27      3.56 o
  -1   4  21       29.68       21.61      3.15 o
   0   4  21        7.27        2.60      2.12 o
   1   4  21       33.21       20.36      2.69 o
   2   4  21        0.01        3.04      2.17 o
   3   4  21       41.46       45.51      4.06 o
   4   4  21       12.63       10.39      3.46 o
   5   4  21       66.72       62.92      5.50 o
   6   4  21        5.31        6.79      2.60 o
   7   4  21        7.82        7.64      3.03 o
   8   4  21        6.14        2.57      3.82 o
  -8   5  21        1.92        8.12      7.14 o
  -7   5  21        0.82        6.09      4.71 o
  -6   5  21       15.90       25.30      4.74 o
  -5   5  21        4.38        3.66      3.54 o
  -4   5  21        5.39        4.56      3.03 o
  -3   5  21       95.67      100.58      5.52 o
  -2   5  21       12.66       16.14      3.23 o
  -1   5  21        4.44        0.14      2.17 o
   0   5  21        1.47        4.43      2.33 o
   1   5  21       17.04       16.09      2.78 o
   2   5  21       82.83       96.01      5.35 o
   3   5  21        1.09        0.28      2.82 o
   4   5  21       35.77       34.88      4.66 o
   5   5  21        2.41        3.07      3.87 o
   6   5  21       21.60       12.34      6.82 o
   7   5  21        0.11       -4.87      5.19 o
  -7   6  21        2.80        4.22      6.82 o
  -6   6  21        1.59       -1.37      6.17 o
  -5   6  21        0.18       -3.33      3.90 o
  -4   6  21       41.99       52.45      7.95 o
  -3   6  21        9.91        3.54      3.96 o
  -2   6  21       28.91       18.92      3.50 o
  -1   6  21        0.25       -2.49      2.63 o
   0   6  21        6.25        7.92      3.49 o
   1   6  21       15.31        5.29      3.41 o
   2   6  21        2.04        2.94      3.34 o
   3   6  21        1.69        1.42      3.37 o
   4   6  21        0.19        2.01      4.32 o
   5   6  21        2.68        0.21      4.99 o
   6   6  21      100.82      125.30     13.63 o
  -6   7  21        2.02        4.22      7.79 o
  -5   7  21        0.17       -3.90      3.90 o
  -4   7  21        2.87       -3.73      3.73 o
  -3   7  21        9.29       18.47      4.81 o
  -2   7  21       35.86       30.60      5.95 o
  -1   7  21       44.18       39.42      7.47 o
   0   7  21        2.66       -0.14      5.68 o
   1   7  21      134.10      169.92      9.38 o
   2   7  21        6.93        4.31      3.49 o
   3   7  21       65.86       73.02     12.34 o
   4   7  21        4.37        5.74      4.91 o
   5   7  21        4.45        0.65      5.52 o
  -5   8  21       17.73       12.66      9.09 o
  -4   8  21        0.04        1.30      7.79 o
  -3   8  21        2.36       -5.19      7.14 o
  -2   8  21        2.91        4.25      4.90 o
  -1   8  21        7.40       -1.21      4.70 o
   0   8  21       36.19       32.14     10.06 o
   1   8  21        9.49        4.22      7.47 o
   2   8  21        3.72        0.36      4.29 o
   3   8  21        0.62       -3.83      3.83 o
   4   8  21        7.19       16.23      7.47 o
  -2   9  21        5.10        4.22      6.49 o
  -1   9  21        0.89       -5.19      6.82 o
   0   9  21        7.42        2.60      7.47 o
 -10   0  22       16.93       14.93      7.79 o
  -8   0  22        0.31       -2.00      3.82 o
  -6   0  22      145.19      132.46      7.95 o
  -4   0  22       57.11       54.27      4.25 o
  -2   0  22      268.62      273.44      8.50 o
   0   0  22       19.19       25.17      3.22 o
   2   0  22       22.07       25.19      3.39 o
   4   0  22        2.89        1.40      2.61 o
   6   0  22       20.82       14.93      6.17 o
   8   0  22        0.13       -3.25      5.19 o
 -10   1  22        0.10       -3.19      5.03 o
  -9   1  22       12.52       20.13      4.47 o
  -8   1  22        4.94       -0.03      2.86 o
  -7   1  22        0.08        0.50      2.07 o
  -6   1  22      107.27      120.45      4.55 o
  -5   1  22       33.14       31.66      3.04 o
  -4   1  22      279.59      315.22      8.01 o
  -3   1  22        3.21        6.77      1.92 o
  -2   1  22      185.50      195.39      4.98 o
  -1   1  22       33.44       38.11      2.53 o
   0   1  22      265.21      255.02      5.60 o
   1   1  22       17.12       24.46      2.29 o
   2   1  22      175.84      199.30      4.97 o
   3   1  22        1.31        1.46      1.71 o
   4   1  22      214.79      209.29      8.61 o
   5   1  22        6.53        6.47      2.55 o
   6   1  22        1.79        0.56      2.38 o
   7   1  22       19.14       12.18      4.34 o
   8   1  22       21.87       25.55      5.59 o
   9   1  22        1.42        1.95      5.84 o
 -10   2  22        0.12       14.28      7.47 o
  -9   2  22       98.28      114.09      8.99 o
  -8   2  22        1.06        0.10      2.69 o
  -7   2  22       40.50       39.89      3.85 o
  -6   2  22       18.18       17.18      2.80 o
  -5   2  22      138.09      136.43      5.02 o
  -4   2  22      128.42      120.06      4.73 o
  -3   2  22       71.88       73.36      4.77 o
  -2   2  22      172.67      165.20      5.23 o
  -1   2  22       31.17       31.56      2.40 o
   0   2  22       11.25       12.08      1.89 o
   1   2  22       97.62      108.33      4.26 o
   2   2  22       46.82       57.25      3.23 o
   3   2  22        0.80        3.55      2.08 o
   4   2  22        2.90        2.26      2.28 o
   5   2  22       78.65       97.06      4.99 o
   6   2  22        9.47        8.46      2.92 o
   7   2  22        0.01        3.15      2.67 o
   8   2  22        1.52        3.82      3.29 o
   9   2  22        7.74       17.53      7.47 o
  -9   3  22        1.03        6.29      5.16 o
  -8   3  22        7.50        6.28      5.18 o
  -7   3  22        1.83        1.56      2.74 o
  -6   3  22       19.87       12.45      3.05 o
  -5   3  22        8.58        3.30      2.73 o
  -4   3  22        7.75        5.27      2.60 o
  -3   3  22       18.13       13.73      2.93 o
  -2   3  22       33.61       33.45      3.45 o
  -1   3  22       23.59       21.67      4.17 o
   0   3  22      144.61      138.00      5.05 o
   1   3  22        0.36       -0.53      2.34 o
   2   3  22       22.77       24.56      2.54 o
   3   3  22       20.04       14.99      2.38 o
   4   3  22       28.12       28.00      3.23 o
   5   3  22       30.24       26.74      3.24 o
   6   3  22        3.77        2.38      2.54 o
   7   3  22       16.65       17.80      3.31 o
   8   3  22        4.66        2.13      5.68 o
  -8   4  22       10.60       12.34      7.47 o
  -7   4  22        7.77        4.37      3.72 o
  -6   4  22        6.49       10.09      3.67 o
  -5   4  22       29.96       29.68      3.53 o
  -4   4  22       12.64       11.22      2.96 o
  -3   4  22       53.20       51.34      4.00 o
  -2   4  22       32.41       44.80      3.98 o
  -1   4  22       26.08       22.67      3.17 o
   0   4  22        0.02        0.42      2.13 o
   1   4  22        0.13       -1.58      2.16 o
   2   4  22        3.63        3.64      2.62 o
   3   4  22       45.28       45.85      6.25 o
   4   4  22        0.41        0.96      2.99 o
   5   4  22        7.22        3.91      3.42 o
   6   4  22        3.99        8.47      4.01 o
   7   4  22       21.20       31.91      5.77 o
  -8   5  22       10.99       14.61      8.44 o
  -7   5  22        8.82       12.01      7.47 o
  -6   5  22        8.27       10.65      5.68 o
  -5   5  22       34.74       27.42      7.63 o
  -4   5  22       77.42       82.57      5.23 o
  -3   5  22        0.02       -0.31      3.59 o
  -2   5  22        0.00       -1.81      2.39 o
  -1   5  22        1.89        0.53      2.33 o
   0   5  22       10.18       14.49      2.76 o
   1   5  22       84.59       97.29      4.67 o
   2   5  22        0.47       -0.26      2.42 o
   3   5  22        6.66       13.22      3.92 o
   4   5  22       11.86       13.52      3.84 o
   5   5  22        1.71        4.74      3.60 o
   6   5  22        0.48        0.32      5.52 o
  -7   6  22       31.41       31.16      9.74 o
  -6   6  22        9.94        1.30      7.14 o
  -5   6  22        1.49       -3.66      3.66 o
  -4   6  22        2.91       -3.34      3.34 o
  -3   6  22       26.84       27.42      4.91 o
  -2   6  22        4.98        5.59      2.99 o
  -1   6  22       18.03       21.57      3.79 o
   0   6  22        1.35       -2.58      2.58 o
   1   6  22        1.51        2.43      3.21 o
   2   6  22       31.73       26.71      7.94 o
   3   6  22        0.15       -1.26      3.28 o
   4   6  22        1.67        1.82      4.32 o
   5   6  22       27.84       31.81      9.09 o
   6   6  22       22.51       15.91      8.12 o
  -6   7  22       22.68       29.86     10.06 o
  -5   7  22        2.24        2.92      7.14 o
  -4   7  22       20.88       13.17      4.67 o
  -3   7  22       37.78       46.85      5.11 o
  -2   7  22        0.04        0.42      4.44 o
  -1   7  22        5.01       -5.84      5.84 o
   0   7  22        1.43       -2.09      7.95 o
   1   7  22       39.99       34.30      5.39 o
   2   7  22        0.03       -0.61      4.18 o
   3   7  22        1.87        7.42      4.92 o
   4   7  22        5.23       -1.30      5.19 o
   5   7  22        0.26        4.87      6.17 o
  -4   8  22       13.68       12.34      8.76 o
  -3   8  22        2.06        3.57      7.47 o
  -2   8  22        0.22       -4.47      4.47 o
  -1   8  22       15.87       24.27      6.51 o
   0   8  22        0.56       -4.87      6.82 o
   1   8  22        4.52        2.60      7.47 o
   2   8  22        0.11       -4.22      7.14 o
   3   8  22        0.05        0.65      6.17 o
  -9   0  23       91.05       92.19     12.01 o
  -7   0  23        9.16       17.47      4.99 o
  -5   0  23      396.29      428.60     11.31 o
  -3   0  23       11.43       11.25      3.06 o
  -1   0  23        5.48        4.56      2.83 o
   1   0  23        2.39        5.33      2.62 o
   3   0  23      154.58      171.01      6.92 o
   5   0  23       18.05       16.97      4.11 o
   7   0  23        0.00       -4.22      4.22 o
 -10   1  23        4.91        3.38      8.44 o
  -9   1  23        0.36        2.92      4.82 o
  -8   1  23       68.26       68.00      5.99 o
  -7   1  23        0.13       -0.98      2.29 o
  -6   1  23       53.20       45.02      3.52 o
  -5   1  23      125.45      134.37      5.16 o
  -4   1  23       20.10       22.85      2.86 o
  -3   1  23        4.39        6.85      2.00 o
  -2   1  23       17.62       16.21      2.11 o
  -1   1  23        1.31        1.84      1.72 o
   0   1  23        5.33        7.59      1.97 o
   1   1  23      157.60      155.20      4.49 o
   2   1  23       38.63       43.83      2.74 o
   3   1  23        0.04        1.90      1.79 o
   4   1  23        0.04        1.56      2.65 o
   5   1  23       13.46        5.45      2.67 o
   6   1  23        2.67        2.72      2.55 o
   7   1  23        0.43        0.16      3.67 o
   8   1  23        6.18        4.92      4.47 o
  -9   2  23       13.85       25.93      6.05 o
  -8   2  23       25.56       29.83      7.50 o
  -7   2  23        8.13        5.22      3.84 o
  -6   2  23       47.01       45.44      4.10 o
  -5   2  23       63.22       72.67      3.90 o
  -4   2  23        0.69        0.28      2.16 o
  -3   2  23       14.88       14.71      2.52 o
  -2   2  23      228.40      247.05      6.49 o
  -1   2  23        1.79        0.43      1.56 o
   0   2  23        1.03        3.39      1.72 o
   1   2  23       99.50      120.40      5.29 o
   2   2  23        0.16       -0.44      1.92 o
   3   2  23        2.69        1.55      2.06 o
   4   2  23        3.19        4.20      2.27 o
   5   2  23       70.71       76.91      4.61 o
   6   2  23       92.87      103.34      8.15 o
   7   2  23       21.23       18.12      4.29 o
   8   2  23       38.86       46.10      9.41 o
  -8   3  23       20.78       31.89      6.61 o
  -7   3  23        1.30        0.05      2.90 o
  -6   3  23       22.72       31.89      3.77 o
  -5   3  23        7.86        6.14      2.86 o
  -4   3  23       19.85       25.78      3.33 o
  -3   3  23       24.31       29.16      3.80 o
  -2   3  23       80.91       89.00      4.92 o
  -1   3  23       68.18       56.75      4.17 o
   0   3  23        1.50        5.40      2.65 o
   1   3  23        0.07        1.96      2.58 o
   2   3  23       99.73      109.86      4.32 o
   3   3  23        0.34        4.78      2.10 o
   4   3  23       26.16       20.21      3.01 o
   5   3  23        0.60        1.86      2.41 o
   6   3  23        1.45        1.44      2.55 o
   7   3  23       17.77       33.18      5.95 o
   8   3  23       30.40       32.46      8.12 o
  -8   4  23        0.52       -1.95      6.82 o
  -7   4  23       11.97       16.56      7.79 o
  -6   4  23        0.97        1.98      3.17 o
  -5   4  23       10.64       13.76      3.15 o
  -4   4  23        5.06        0.00      3.23 o
  -3   4  23       61.16       73.81      4.68 o
  -2   4  23       27.93       32.46      3.70 o
  -1   4  23        7.98       11.51      2.63 o
   0   4  23        0.00        0.58      2.28 o
   1   4  23       90.93       80.68      4.81 o
   2   4  23       72.05       70.34      4.64 o
   3   4  23        0.14       -2.13      2.45 o
   4   4  23       24.37       26.08      4.40 o
   5   4  23       14.16       18.39      9.41 o
   6   4  23        4.62        8.40      4.20 o
   7   4  23        2.48        8.12      5.84 o
  -7   5  23        5.97       18.83      8.76 o
  -6   5  23       11.63       19.80      8.44 o
  -5   5  23       10.25       10.96      4.26 o
  -4   5  23        6.74       10.87      3.39 o
  -3   5  23        1.41        3.24      2.79 o
  -2   5  23        6.07        6.86      2.98 o
  -1   5  23        7.42        9.96      3.07 o
   0   5  23        0.67        1.37      2.78 o
   1   5  23       29.92       24.05      4.36 o
   2   5  23       25.88       25.78      3.58 o
   3   5  23        0.29       -1.24      3.13 o
   4   5  23       29.91       32.43      7.74 o
   5   5  23        0.76       -1.43      3.88 o
   6   5  23        8.44        2.60      6.49 o
  -6   6  23        2.34        3.25      7.14 o
  -5   6  23       35.78       40.25      9.74 o
  -4   6  23        0.64       -0.41      3.96 o
  -3   6  23        0.53        2.75      4.02 o
  -2   6  23        5.47        2.74      3.64 o
  -1   6  23        0.00       -2.73      2.73 o
   0   6  23        0.07       -2.54      2.54 o
   1   6  23        0.07       -3.12      3.12 o
   2   6  23       22.47       11.80      6.07 o
   3   6  23        1.75        0.12      3.42 o
   4   6  23        0.33       -5.52      5.52 o
   5   6  23        5.24       -4.22      5.52 o
  -5   7  23        7.89       20.13      8.76 o
  -4   7  23       16.77       26.29      9.74 o
  -3   7  23       41.66       54.42      6.54 o
  -2   7  23        2.94        3.52      5.11 o
  -1   7  23        1.22       -3.25      7.14 o
   0   7  23        7.37        1.95      7.14 o
   1   7  23        1.53       -1.99      3.90 o
   2   7  23       23.05       33.44      6.36 o
   3   7  23        1.93       -1.62      5.52 o
   4   7  23        2.97        3.90      5.84 o
  -3   8  23        4.79       12.98      8.76 o
  -2   8  23        1.52        0.08      5.22 o
  -1   8  23        5.15        1.27      5.52 o
   0   8  23        3.15        0.32      7.47 o
  -8   0  24       19.88       33.76      8.76 o
  -6   0  24       68.68       69.90     11.69 o
  -4   0  24       75.13       73.08      8.20 o
  -2   0  24        5.80        5.52      2.79 o
   0   0  24        0.04       -0.89      2.48 o
   2   0  24       15.76        6.40      2.91 o
   4   0  24        0.04       -2.38      2.86 o
   6   0  24       38.20       38.30      8.12 o
  -9   1  24        3.24       -1.57      5.22 o
  -8   1  24        4.19       -4.57      4.57 o
  -7   1  24       18.27       23.53      3.11 o
  -6   1  24       13.92       10.06      2.58 o
  -5   1  24      143.37      148.84      5.49 o
  -4   1  24       60.48       49.98      4.41 o
  -3   1  24       25.05       24.47      2.44 o
  -2   1  24       14.55       16.74      2.24 o
  -1   1  24       41.57       46.44      2.83 o
   0   1  24        3.31       -0.56      1.81 o
   1   1  24       84.20      110.88      4.00 o
   2   1  24       44.01       47.94      2.90 o
   3   1  24       65.09       62.91      3.67 o
   4   1  24        6.23        9.23      2.57 o
   5   1  24        0.46       -1.18      2.17 o
   6   1  24        8.14        8.26      4.09 o
   7   1  24       81.01      101.99     17.04 o
   8   1  24        3.06        4.54      6.49 o
  -9   2  24        0.84       -7.14      7.14 o
  -8   2  24        0.21       -3.37      5.79 o
  -7   2  24        6.28        4.19      3.33 o
  -6   2  24        5.24        1.60      2.87 o
  -5   2  24       30.47       27.81      3.16 o
  -4   2  24        1.16        4.47      2.37 o
  -3   2  24        7.26        6.57      2.38 o
  -2   2  24       37.25       34.19      3.19 o
  -1   2  24       51.23       47.24      2.69 o
   0   2  24       45.21       48.79      3.51 o
   1   2  24        0.00        3.28      2.17 o
   2   2  24        0.02       -1.95      1.95 o
   3   2  24        7.87        3.86      2.73 o
   4   2  24        8.41        9.50      2.47 o
   5   2  24        0.24       -1.10      2.54 o
   6   2  24        6.47        6.58      3.53 o
   7   2  24        3.96        1.52      3.39 o
  -8   3  24       15.82       11.04      7.79 o
  -7   3  24       46.59       53.08      6.46 o
  -6   3  24       53.72       51.34      4.50 o
  -5   3  24       72.87       77.43      4.86 o
  -4   3  24        5.24        4.62      2.72 o
  -3   3  24        1.07        0.18      2.59 o
  -2   3  24       11.84       18.34      3.28 o
  -1   3  24       24.84       34.99      3.78 o
   0   3  24       91.55       96.61      5.17 o
   1   3  24        0.01       -1.23      2.52 o
   2   3  24       61.00       62.91      4.47 o
   3   3  24       13.54       17.41      2.67 o
   4   3  24        1.42       -0.42      2.21 o
   5   3  24       27.14       34.97      5.22 o
   6   3  24        6.00        3.34      3.34 o
   7   3  24       29.81       27.27      7.79 o
  -7   4  24        1.28       -3.57      6.82 o
  -6   4  24        3.10       -2.51      4.90 o
  -5   4  24        0.12       -1.61      2.75 o
  -4   4  24        0.55       -2.41      2.90 o
  -3   4  24        1.31        0.64      2.70 o
  -2   4  24       85.72       78.23      4.87 o
  -1   4  24       35.63       40.35      3.55 o
   0   4  24       14.69       14.68      3.31 o
   1   4  24        8.60        5.57      3.00 o
   2   4  24       13.32       11.88      3.32 o
   3   4  24        8.13        7.57      3.04 o
   4   4  24        1.34        0.80      4.22 o
   5   4  24        0.00       -1.04      3.78 o
   6   4  24        0.05       -3.42      3.42 o
  -6   5  24        0.16        2.60      7.47 o
  -5   5  24        3.11        1.30      7.14 o
  -4   5  24        4.61        6.58      4.22 o
  -3   5  24        8.50        9.90      3.19 o
  -2   5  24       18.56       22.52      4.58 o
  -1   5  24       19.03       18.93      3.39 o
   0   5  24       55.92       52.70      5.20 o
   1   5  24       14.99        8.50      3.11 o
   2   5  24        0.01       -2.43      2.86 o
   3   5  24        0.92        1.23      2.95 o
   4   5  24        0.14       -1.46      4.06 o
   5   5  24        4.68       -1.76      3.97 o
  -5   6  24        0.00        1.95      7.47 o
  -4   6  24       16.42       25.97      9.09 o
  -3   6  24       74.45       88.35      7.38 o
  -2   6  24       10.50        7.88      4.37 o
  -1   6  24        5.63        3.09      3.03 o
   0   6  24        0.00       -2.69      2.69 o
   1   6  24        4.68       -3.09      3.53 o
   2   6  24        9.64       14.55      4.44 o
   3   6  24       11.04       11.20      4.67 o
   4   6  24        3.64        2.92      5.84 o
  -4   7  24        1.91        6.17      8.44 o
  -3   7  24        2.55        4.22      7.79 o
  -2   7  24        4.44       -3.16      3.66 o
  -1   7  24        0.67       -4.22      7.47 o
   0   7  24       15.91       16.56      8.44 o
   1   7  24       18.47       21.76      4.79 o
   2   7  24       40.24       61.35     10.06 o
   3   7  24       12.33       12.98      7.47 o
  -9   0  25       56.65       59.40     11.69 o
  -7   0  25       55.23       65.90     10.71 o
  -5   0  25        5.56        1.12      2.74 o
  -3   0  25      297.99      315.24      9.59 o
  -1   0  25       75.55       93.18      6.81 o
   1   0  25       46.71       47.52      4.15 o
   3   0  25       97.02      107.12      5.77 o
   5   0  25      116.34      148.35     13.31 o
   7   0  25       15.45        6.82      6.82 o
  -8   1  25        0.95       -2.43      5.28 o
  -7   1  25        5.00        1.58      5.49 o
  -6   1  25       20.84       19.05      3.07 o
  -5   1  25        6.91       14.02      2.87 o
  -4   1  25       31.28       36.94      3.40 o
  -3   1  25       59.06       66.24      3.33 o
  -2   1  25       49.38       55.43      3.05 o
  -1   1  25        4.02        4.66      2.00 o
   0   1  25        2.01        0.20      1.87 o
   1   1  25       19.37       24.04      2.47 o
   2   1  25       34.14       48.03      3.15 o
   3   1  25        4.10        1.92      2.21 o
   4   1  25       12.52       19.57      3.16 o
   5   1  25        5.47       10.41      3.60 o
   6   1  25        9.09        5.36      4.11 o
   7   1  25        3.56        0.97      5.52 o
  -8   2  25        4.27       -2.99      4.53 o
  -7   2  25        0.00       -2.17      3.21 o
  -6   2  25       60.57       72.13      4.94 o
  -5   2  25        8.45        1.00      2.83 o
  -4   2  25       97.09      125.05      6.74 o
  -3   2  25        0.00       -0.62      2.30 o
  -2   2  25        6.11        7.01      2.45 o
  -1   2  25       30.52       26.88      2.91 o
   0   2  25        3.77        2.31      2.08 o
   1   2  25        6.37        2.19      2.17 o
   2   2  25        5.72        4.66      2.39 o
   3   2  25        3.78        1.03      2.20 o
   4   2  25       14.17       14.44      2.82 o
   5   2  25       46.41       49.17      3.70 o
   6   2  25        2.80        6.65      4.13 o
   7   2  25        1.37        1.62      5.84 o
  -7   3  25       32.01       24.45      6.05 o
  -6   3  25        1.30       -2.23      3.85 o
  -5   3  25       41.38       39.81      4.83 o
  -4   3  25        2.03       -0.18      2.82 o
  -3   3  25       21.84       14.61      3.17 o
  -2   3  25       63.77       67.38      6.47 o
  -1   3  25       12.86       12.13      3.16 o
   0   3  25       62.79       60.55      4.49 o
   1   3  25        3.68        2.56      2.82 o
   2   3  25        5.29        1.84      2.95 o
   3   3  25        9.64       14.10      3.40 o
   4   3  25       14.99       18.60      3.61 o
   5   3  25       42.78       37.08      4.34 o
   6   3  25        2.24        4.54      6.17 o
  -6   4  25        0.40        5.47     13.96 o
  -5   4  25        3.42        0.49      3.81 o
  -4   4  25        0.64        0.53      3.02 o
  -3   4  25        6.38       14.72      3.50 o
  -2   4  25       39.05       45.55      4.92 o
  -1   4  25        3.60        1.76      2.86 o
   0   4  25       23.00       22.01      3.49 o
   1   4  25       25.34       27.08      5.01 o
   2   4  25        0.00       -0.33      2.81 o
   3   4  25        1.51       -0.37      3.12 o
   4   4  25        8.77       10.92      4.79 o
   5   4  25        9.16       15.79      4.90 o
   6   4  25        1.47       -0.32      4.87 o
  -5   5  25        0.21       -3.90      7.14 o
  -4   5  25       15.58        8.08      6.08 o
  -3   5  25       11.96       14.87      3.56 o
  -2   5  25        7.82        5.04      3.84 o
  -1   5  25        2.99       -2.76      2.76 o
   0   5  25       17.26        8.34      3.22 o
   1   5  25        9.80       10.88      4.31 o
   2   5  25       18.96       13.86      3.87 o
   3   5  25       12.79       15.64      3.93 o
   4   5  25        0.10       -3.19      3.19 o
   5   5  25        5.37       -2.60      6.17 o
  -4   6  25       13.06       20.78      9.74 o
  -3   6  25        0.41        1.95      7.47 o
  -2   6  25        7.77       11.71      4.91 o
  -1   6  25        7.12        0.02      2.90 o
   0   6  25        0.40       -2.70      2.70 o
   1   6  25       25.83       23.05      4.36 o
   2   6  25        1.15       -1.49      3.96 o
   3   6  25       43.47       47.21     17.20 o
  -2   7  25       24.52       16.23      9.09 o
  -1   7  25        9.11       -6.17      7.14 o
   0   7  25        2.57       -3.25      7.14 o
   1   7  25        0.00       -0.21      8.76 o
  -8   0  26       15.57       14.93      9.41 o
  -6   0  26        1.59       -6.82      6.82 o
  -4   0  26      196.26      218.08     12.38 o
  -2   0  26       24.29       21.07      3.74 o
   0   0  26       15.87       19.91      3.51 o
   2   0  26        1.20        2.24      2.89 o
   4   0  26        0.08       -3.25      5.52 o
   6   0  26       23.04       31.16      8.12 o
  -8   1  26        9.88       12.98      8.44 o
  -7   1  26        3.47       -4.80      4.80 o
  -6   1  26        5.90        8.11      5.97 o
  -5   1  26        3.78       -2.37      2.59 o
  -4   1  26       15.32       11.33      2.83 o
  -3   1  26        5.49        3.13      2.62 o
  -2   1  26        1.01        0.57      1.94 o
  -1   1  26       28.60       28.58      2.68 o
   0   1  26        1.28       -1.72      1.84 o
   1   1  26        1.29        0.44      1.92 o
   2   1  26       12.95       17.25      2.75 o
   3   1  26        5.74        5.94      2.45 o
   4   1  26       61.40       62.37      4.50 o
   5   1  26        8.69       10.92      3.66 o
   6   1  26       11.22       17.20      6.82 o
  -8   2  26       20.99       12.66      8.76 o
  -7   2  26       16.67       15.58      6.20 o
  -6   2  26        0.00       -4.93      4.93 o
  -5   2  26       29.23       27.02      3.87 o
  -4   2  26       16.65       18.99      3.55 o
  -3   2  26       87.59       93.97      4.57 o
  -2   2  26       16.22        7.75      3.14 o
  -1   2  26       16.97       15.37      2.76 o
   0   2  26       12.98        7.05      2.97 o
   1   2  26        8.44        6.91      2.35 o
   2   2  26        2.30       -0.71      2.24 o
   3   2  26       35.48       44.47      3.48 o
   4   2  26       10.14       18.96      3.73 o
   5   2  26       15.96       22.90      5.28 o
   6   2  26        0.39        2.92      5.84 o
  -7   3  26        1.07       -6.49      6.49 o
  -6   3  26        5.92        4.89      5.36 o
  -5   3  26        2.02       -0.21      4.92 o
  -4   3  26        0.40        1.72      3.68 o
  -3   3  26       31.61       30.96      4.30 o
  -2   3  26        0.10       -2.26      2.71 o
  -1   3  26        2.50       -2.47      2.77 o
   0   3  26        4.39        6.06      3.01 o
   1   3  26       80.01       88.98      6.58 o
   2   3  26       13.09        8.87      3.56 o
   3   3  26       10.98       11.85      3.62 o
   4   3  26        4.59        5.36      4.71 o
   5   3  26       19.57       17.20      7.47 o
  -5   4  26        6.05       -2.36      3.86 o
  -4   4  26       17.24       13.71      4.64 o
  -3   4  26        7.49       13.27      4.68 o
  -2   4  26       53.66       62.26      4.89 o
  -1   4  26       28.32       25.59      3.81 o
   0   4  26        2.87        1.92      2.96 o
   1   4  26       12.59       10.53      3.58 o
   2   4  26       15.27       16.37      3.90 o
   3   4  26        2.96        3.16      3.14 o
   4   4  26        0.39       -4.38      4.38 o
   5   4  26        3.86       -5.52      5.52 o
  -4   5  26       15.74        6.56      8.12 o
  -3   5  26        2.42       -2.12      3.97 o
  -2   5  26        0.54        2.96      4.01 o
  -1   5  26       23.63       21.92      4.81 o
   0   5  26       35.56       26.15      4.40 o
   1   5  26        0.01       -3.16      3.16 o
   2   5  26       10.05       12.21      3.85 o
   3   5  26        9.00       13.63      5.05 o
   4   5  26        2.80       -5.52      5.52 o
  -3   6  26        9.36        6.17      8.76 o
  -2   6  26       29.82       35.06     10.39 o
  -1   6  26        0.56        5.32      4.32 o
   0   6  26        5.57       -0.17      6.01 o
   1   6  26        9.07       11.49      4.76 o
   2   6  26        2.94        0.89      4.13 o
  -7   0  27        5.29        8.44      8.12 o
  -5   0  27        5.48       10.39      7.47 o
  -3   0  27       11.66       23.26      3.74 o
  -1   0  27        0.83        0.41      2.87 o
   1   0  27        1.48       -1.44      3.86 o
   3   0  27        0.72        1.61      5.68 o
   5   0  27        3.33        8.76      6.49 o
  -7   1  27        7.96        4.22      8.76 o
  -6   1  27        4.02        1.95      5.59 o
  -5   1  27       25.44       11.10      4.96 o
  -4   1  27        0.84       -1.67      3.80 o
  -3   1  27        1.82       -0.33      2.48 o
  -2   1  27       13.16       13.82      2.87 o
  -1   1  27        0.12       -0.53      1.99 o
   0   1  27       30.84       34.40      2.84 o
   1   1  27        4.49        6.66      2.22 o
   2   1  27       17.50       19.54      3.96 o
   3   1  27       32.55       35.77      3.91 o
   4   1  27        8.44       10.05      3.81 o
   5   1  27        2.25        4.54      5.84 o
  -7   2  27       40.50       19.15      9.41 o
  -6   2  27        0.11       -4.90      4.90 o
  -5   2  27       24.94       18.50      6.05 o
  -4   2  27       27.94       30.16      6.23 o
  -3   2  27       14.94       21.24      3.36 o
  -2   2  27       95.51      115.03      5.51 o
  -1   2  27        0.41       -1.32      2.61 o
   0   2  27        9.85        5.81      3.02 o
   1   2  27        8.86        7.33      3.41 o
   2   2  27        7.77        8.23      4.87 o
   3   2  27       16.14       19.49      3.56 o
   4   2  27       47.74       50.99      6.77 o
   5   2  27        0.00       -0.65      5.52 o
  -6   3  27       17.33       11.36      8.12 o
  -5   3  27       12.09        3.29      5.26 o
  -4   3  27       12.15        3.20      5.84 o
  -3   3  27       19.75       11.89      5.22 o
  -2   3  27        0.81       -3.97      3.97 o
  -1   3  27      109.00      129.10      9.09 o
   0   3  27        3.86        1.91      4.06 o
   1   3  27       29.51       32.47      5.85 o
   2   3  27        0.11       -3.67      3.67 o
   3   3  27        0.04       -3.25      3.67 o
   4   3  27        2.61        6.82      6.49 o
  -5   4  27       19.48       26.94      8.12 o
  -4   4  27       11.57        5.62      6.49 o
  -3   4  27        1.13       -3.73      4.38 o
  -2   4  27       13.89        4.36      4.87 o
  -1   4  27        8.43        8.20      4.90 o
   0   4  27        0.52       -3.72      3.72 o
   1   4  27       13.56        7.85      4.60 o
   2   4  27        4.17        2.06      4.06 o
   3   4  27        7.12        6.17      4.80 o
   4   4  27        0.81        4.87      6.17 o
  -3   5  27       20.99       28.89      7.79 o
  -2   5  27        4.36        0.67      4.50 o
  -1   5  27       15.81       12.56      5.26 o
   0   5  27        6.46       -0.55      4.44 o
   1   5  27        4.19       -0.82     12.82 o
   2   5  27       16.14        9.22      8.76 o
  -6   0  28       19.24        2.60      8.12 o
  -4   0  28       16.25       14.28      8.44 o
  -2   0  28      121.82      147.50      8.10 o
   0   0  28        4.47        2.01      3.25 o
   2   0  28       74.80       78.54      7.79 o
  -6   1  28       59.08       63.95     11.36 o
  -5   1  28        0.07       -0.98      3.41 o
  -4   1  28       11.01        4.74      3.65 o
  -3   1  28        7.06        2.49      4.16 o
  -2   1  28       32.64       43.52      5.02 o
  -1   1  28       14.56       18.69      3.16 o
   0   1  28        0.08        2.73      2.63 o
   1   1  28        1.12       -2.47      3.09 o
   2   1  28        6.28        2.95      3.25 o
   3   1  28        1.23        1.56      4.01 o
  -6   2  28       21.69       21.42      8.76 o
  -5   2  28       57.26       71.74     11.04 o
  -4   2  28        4.54       -0.76      5.07 o
  -3   2  28        2.71       -3.25      4.82 o
  -2   2  28       33.48       48.46      7.63 o
  -1   2  28        0.60        1.04      5.19 o
   0   2  28       29.40       31.26      6.18 o
   1   2  28        3.55        2.95      4.70 o
   2   2  28        3.58        0.36      4.20 o
   3   2  28        1.09       -3.12      3.12 o
  -5   3  28        0.58       -5.19      5.84 o
  -4   3  28        0.00        2.27      7.14 o
  -3   3  28        0.57        3.91      4.67 o
  -2   3  28       14.35       22.22     11.36 o
  -1   3  28       58.99       54.68      7.16 o
   0   3  28        0.93       -0.05      4.47 o
   1   3  28       21.21       22.22      5.59 o
   2   3  28        3.39        2.83      4.70 o
   3   3  28        0.23       -0.65      6.49 o
  -4   4  28        8.59        9.09      7.47 o
  -3   4  28        0.17       -5.52      5.52 o
  -2   4  28       12.67        9.24      5.45 o
  -1   4  28       10.55        3.17      9.90 o
   0   4  28        1.75       -5.68      5.68 o
   1   4  28        9.37        7.55      4.99 o
   2   4  28       31.71       46.10     10.06 o
  -1   5  28        6.24        4.87      6.49 o
  -3   0  29       12.31       23.19      8.93 o
  -1   0  29       22.01       16.56      8.12 o
   1   0  29        0.77       -3.25      5.84 o
  -4   1  29        2.84       -7.14      7.14 o
  -3   1  29        2.35       -0.68      5.84 o
  -2   1  29        0.35       -4.24      4.24 o
  -1   1  29       77.99       93.50      6.49 o
   0   1  29       11.51       14.39      6.68 o
   1   1  29        7.60        7.61      5.03 o
  -4   2  29       16.52       10.71      7.79 o
  -3   2  29       25.09       10.39      7.47 o
  -2   2  29       16.42        7.14      7.14 o
  -1   2  29       33.01       36.38      6.82 o
   0   2  29       21.42       31.80      6.08 o
   1   2  29        0.68       -5.52      5.52 o
  -3   3  29        8.63        9.41      7.47 o
  -2   3  29       15.68       16.56      7.47 o
  -1   3  29        7.64       13.63      7.79 o
   0   3  29        0.20        1.30      5.84 o
 
